# Supplementary material for: Stallion Sperm Transcriptome Comprises Functionally Coherent Coding and Regulatory RNAs as Revealed by Microarray Analysis and RNA-seq
Source: PLoS One. 2013 Feb 11;8(2):e56535. doi: 10.1371/journal.pone.0056535 (PMC3569414; doi:10.1371/journal.pone.0056535)
Supplement: Table S1 — Gene Ontology classifications and terms for 3,319 sperm transcripts by microarray analysis. This table contains GO analysis statistics for all annotated genes that were expressed in sperm by microarray analysis. The GO categories i) Biological process, ii) Molecular function, and iii) Cellular component are shown on separate spreadsheets; Count-number of genes associated with this gene set; Percentage-genes associated with this gene set/total number of query genes; P -value-modified Fisher Exact P-value; Genes-the list of genes from query set that are annotated to this gene set. (XLS) [file pone.0056535.s003.xls]

## Sheet: Biological process
Table S1: Gene Ontology classifications and terms for 3,319 sperm transcripts by microarray analysis. An Excel file listing GO analysis statistics for all annotated genes that were expressed in sperm by microarray analysis. The GO categories i) Biological process, ii) Molecular function, and iii) Cellular component are shown on separate spreadsheets; Count - number of genes associated with this g…
GO Term	Count	%	PValue	Genes
GO:0007608~sensory perception of smell	218	8.0681	3.61e-65	ADCY3, OR5C1, OR1E1, OR8S1, OR11H12, OR6C6, OR4D2, OR52L1, OR6C2, OR6C3, OR6C1, OR51L1, OR8A1, OR2S2, OR5R1, OR4D9, OR1S1, OR4E2, OR52K2, OR8B8, OR13F1, OR2D2, OR7D2, OR2D3, OR8B3, OR8B4, OR7D4, OR10K1, OR8U9, OR2T2, OR8U8, OR2T1, OR2T4, OR56B4, OR52N4, OR6A2, OR56B1, OR2T6, OR2C3, OR2C1, OR2A2, OR7G2, OR2A5, OR5P3, OR7G1, OR5P2, OR2AG2, OR4B1, OR6T1, OR1F1, OR56A4, OR56A1, OR6B1, OR6B2, OR51I2, …
GO:0007606~sensory perception of chemical stimulus	227	8.40118	1.82e-61	ADCY3, OR5C1, OR1E1, OR8S1, OR11H12, OR6C6, OR4D2, OR52L1, OR6C2, OR6C3, OR6C1, OR51L1, OR8A1, OR2S2, OR5R1, C5AR1, OR4D9, OR1S1, OR4E2, OR52K2, OR8B8, OR13F1, OR2D2, OR8B3, OR7D2, OR2D3, OR8B4, OR7D4, OR10K1, OR8U9, OR2T2, OR8U8, OR2T1, OR2T4, OR56B4, OR52N4, OR6A2, OR56B1, OR2T6, OR2C3, OR2C1, OR2A2, OR7G2, OR2A5, OR5P3, OR7G1, OR5P2, OR2AG2, OR4B1, OR6T1, OR1F1, OR56A4, OR6B1, OR56A1, OR6B2, O…
GO:0007600~sensory perception	273	10.1036	1.13e-38	ADCY3, RP1, OR5C1, OR1E1, OR8S1, OR11H12, KIFC3, OR6C6, OR4D2, HMCN1, OR6C2, OR52L1, OR6C3, OR6C1, OR51L1, OR8A1, OR2S2, CLRN1, OR5R1, C5AR1, OR4D9, OR1S1, OR4E2, OR52K2, TACSTD2, OR8B8, OR13F1, OR2D2, OR8B3, OR7D2, OR2D3, OR8B4, OR7D4, OR10K1, CYP1B1, OR8U9, OR2T2, OR8U8, OR2T1, OR2T4, BDKRB1, OR56B4, OR52N4, OR6A2, OR56B1, OR2T6, OR2C3, OR2C1, OR2A2, OR7G2, OR5P3, OR2A5, OR2AG2, OR7G1, OR5P2, O…
GO:0007186~G-protein coupled receptor protein signaling pathway	340	12.5833	2.04e-37	ADCY3, GPR128, OR5C1, GPR126, GPR120, OR1E1, OR8S1, OR11H12, ADORA1, LPHN2, OR6C6, OR4D2, OR6C2, OR52L1, OR6C3, OR6C1, OR51L1, OR8A1, HTR1D, PIK3CG, OR2S2, OR5R1, C5AR1, GPR132, OR4D9, OR1S1, CCR9, CRHR1, CCR7, OR4E2, OR52K2, CCR5, PPBP, GPBAR1, CCR4, CCR3, MC2R, OR8B8, OR13F1, OR2D2, OR8B3, OR2D3, OR7D2, OR8B4, OR7D4, OR10K1, OR2T2, OR8U9, OR8U8, OR2T1, OR2T4, TRHR, PPYR1, BDKRB1, BDKRB2, SORCS2…
GO:0050890~cognition	285	10.5477	5e-34	ADCY3, RP1, OR5C1, OR1E1, OR8S1, OR11H12, KIFC3, OR6C6, OR4D2, HMCN1, OR6C2, OR52L1, OR6C3, OR6C1, OR51L1, CHRNA7, OR8A1, OR2S2, CLRN1, OR5R1, C5AR1, OR4D9, OR1S1, OR4E2, OR52K2, TACSTD2, OR8B8, OR13F1, OR2D2, OR8B3, OR7D2, OR2D3, OR8B4, OR7D4, OR10K1, CYP1B1, OR8U9, OR2T2, OR8U8, OR2T1, OR2T4, BDKRB1, OR56B4, OR52N4, OR6A2, OR56B1, OR2T6, OR2C3, IL1RAPL1, OR2C1, OR2A2, OR7G2, OR5P3, OR2A5, OR2AG…
GO:0050877~neurological system process	326	12.0651	1.47e-25	ADCY3, SYT1, RP1, OR5C1, OR1E1, OR8S1, OR11H12, ADORA1, HOXD10, KIFC3, OR6C6, OR4D2, HMCN1, OR6C2, OR52L1, OR6C3, OR6C1, OR51L1, CHRNA7, CHRNA6, OR8A1, HTR1D, OR2S2, CLRN1, OR5R1, C5AR1, OR4D9, OR1S1, OR4E2, OR52K2, TACSTD2, OR8B8, OR13F1, OR2D2, OR8B3, OR2D3, OR7D2, OR8B4, OR7D4, OR10K1, KCNMB4, CYP1B1, OR8U9, OR2T2, OR8U8, OR2T1, ERBB2, OR2T4, BDKRB1, KCNMB2, OR56B4, SERINC5, MUSK, SYPL1, OR52N…
GO:0007166~cell surface receptor linked signal transduction	433	16.0252	2.28e-20	OR8S1, MAP3K7, LPHN2, OR52L1, OR51L1, HTR1D, PTPRJ, PIK3CG, OR2S2, OR5R1, GEM, OR1S1, OR52K2, MC2R, MST1R, OR10K1, KLRC1, OR2T2, OR8U9, OR2T1, OR8U8, ERBB2, OR2T4, PPYR1, SORCS2, OR56B4, MUSK, OR52N4, OR56B1, OR2T6, KLRF1, OR5P3, OR5P2, OR6T1, KCNK2, NPY5R, OR56A4, OR56A1, OR51I2, OR52M1, OR5AK2, SMURF2, OR51I1, OR2AT4, GLRA1, OR51Q1, OR7E24, OR5W2, NMUR1, TRPV4, LAG3, CEACAM1, OR10P1, BRD8, OR5A…
GO:0055085~transmembrane transport	147	5.44041	4.1e-10	SLC9A8, SLC22A18, SLC13A5, SLC22A13, SLC9A5, AQP9, ATP6AP1, AQP7, SLC22A10, AQP3, SLC2A8, SLC16A1, SLC2A5, SLC25A24, SLC2A3, SLC2A2, ABCB10, MCOLN1, FLVCR2, SLC12A9, KCND2, ABCC11, ABCC12, MCART1, TIMM8B, TIMM8A, SLC25A31, SLC25A34, SLC25A33, CATSPER1, SLC37A2, ATP5C1, RYR1, SLC25A37, SLC25A39, SLC2A13, SLC2A10, CHKB, SFXN4, SFXN2, ATP6V1B2, SFXN5, FOLR2, MTCH2, MTCH1, SCN9A, SLC30A4, SLC30A2, SL…
GO:0006812~cation transport	134	4.95929	1.68e-07	SLC9A8, ATP1B1, SLC44A1, SLC22A18, SLC13A5, SLC22A13, SLC9A5, ATP1B3, ATP1B2, SCN3B, ATP6AP1, ATP2B4, KCNK7, TPT1, MCOLN1, CHRNA7, KCND2, STIM2, STIM1, ATP2C2, NNT, ATP2C1, CATSPER1, ATP5C1, RYR1, SLC25A37, KCNMB4, ORAI1, SLC38A3, DRD2, CHKB, SLC38A6, SFXN4, ATP6V1B2, SFXN2, SFXN5, KCNMB2, KCNJ1, SCN9A, SLC30A4, SLC30A2, SLC30A8, SLC30A9, SLC30A7, KCNK1, ATP13A2, KCNK2, KCTD4, CACNA1S, CACNA2D4, …
GO:0006811~ion transport	173	6.40266	4.59e-07	SLC9A8, ATP1B1, SLC44A1, SLC13A5, SLC22A18, SLC22A13, ATP1B3, GABRB3, SLC9A5, SCN3B, ATP1B2, ATP6AP1, GRIK5, SLC16A1, ATP2B4, KCNK7, TPT1, CHRNA7, SLC4A2, MCOLN1, SLC4A1, CHRNA6, CLCA2, KCND2, SLCO4A1, STIM2, STIM1, ATP2C2, NNT, ATP2C1, CATSPER1, RYR1, ATP5C1, SLC25A37, FXYD1, ORAI1, KCNMB4, SLC38A3, FXYD3, DRD2, ENPP3, CHKB, SLC38A6, SFXN4, SFXN2, ATP6V1B2, SFXN5, KCNJ1, KCNMB2, SCN9A, SLC30A4, …
GO:0030001~metal ion transport	105	3.88601	9.42e-05	SLC9A8, ATP1B1, SLC13A5, SLC9A5, ATP1B3, ATP1B2, SCN3B, ATP2B4, KCNK7, TPT1, MCOLN1, CHRNA7, KCND2, STIM2, STIM1, ATP2C2, ATP2C1, CATSPER1, RYR1, SLC25A37, KCNMB4, ORAI1, SLC38A3, DRD2, SLC38A6, SFXN4, SFXN2, SFXN5, KCNMB2, KCNJ1, SLC30A4, SCN9A, SLC30A2, SLC30A8, SLC30A9, SLC30A7, KCNK1, KCTD4, KCNK2, CACNA1S, KCTD6, CACNA2D4, ATP7A, ATP2A2, KCNJ8, HEPH, KCTD15, SLC13A3, CHRNB2, SLC13A4, KCTD14,…
GO:0006367~transcription initiation from RNA polymerase II promoter	24	0.888231	0.000186	E2F2, POLR2E, TAF6, CCNH, TAF4B, POLR2I, CDK9, GTF2H3, TBP, CDK7, POLR2D, GTF2B, POLR2B, TAF7L, STON1-GTF2A1L, MNAT1, TBPL2, TAF13, MAZ, GTF2I, NCOA6, GTF2F2, ERCC3, MED1
GO:0046942~carboxylic acid transport	41	1.51739	0.000268	SLC38A5, SLC38A3, HNF1A, SLC13A5, AQP9, SLC6A1, AQP8, DRD2, CHKB, SLC38A6, SLC7A8, BDKRB2, SLC7A4, SLC7A6, SLC7A7, SLC1A5, SLC16A1, FOLR2, SLC23A2, SERINC1, SLC1A7, SLC22A4, SLC22A6, ARL6IP5, CPT1B, ANXA1, SLC6A14, SLC7A10, SLC10A2, SLC16A3, SLC16A2, SLC17A5, SLC25A13, SLC16A4, SLC16A6, SLC26A7, SLC6A8, SLC16A8, SLC13A3, SLC36A4, SLC25A15, SLC46A1
GO:0015849~organic acid transport	41	1.51739	0.000312	SLC38A5, SLC38A3, HNF1A, SLC13A5, AQP9, SLC6A1, AQP8, DRD2, CHKB, SLC38A6, SLC7A8, BDKRB2, SLC7A4, SLC7A6, SLC7A7, SLC1A5, SLC16A1, FOLR2, SLC23A2, SERINC1, SLC1A7, SLC22A4, SLC22A6, ARL6IP5, CPT1B, ANXA1, SLC6A14, SLC7A10, SLC10A2, SLC16A3, SLC16A2, SLC17A5, SLC25A13, SLC16A4, SLC16A6, SLC26A7, SLC6A8, SLC16A8, SLC13A3, SLC36A4, SLC25A15, SLC46A1
GO:0006354~RNA elongation	19	0.703183	0.000505	POLR2E, TAF6, CCNH, TAF4B, POLR2I, CDK9, GTF2H3, TBP, CDK7, POLR2D, GTF2B, POLR2B, ELL2, MNAT1, TAF13, GTF2F2, TCEB3, TCEA1, ERCC3
GO:0006890~retrograde vesicle-mediated transport, Golgi to ER	11	0.407106	0.000617	KIF1C, COPB2, COG4, COPG2, ARF1, SCYL1, GBF1, COPB1, ARCN1, COPZ1, COPE
GO:0006368~RNA elongation from RNA polymerase II promoter	18	0.666173	0.000686	POLR2E, TAF6, CCNH, TAF4B, POLR2I, CDK9, GTF2H3, TBP, CDK7, POLR2D, GTF2B, POLR2B, ELL2, MNAT1, TAF13, GTF2F2, TCEB3, ERCC3
GO:0045944~positive regulation of transcription from RNA polymerase II promoter	83	3.0718	0.000731	E2F1, MYOD1, ELF1, HNF1A, THRA, ELF4, MORF4L2, RBM4, CASK, FOXO3, PAX3, CNOT7, PAX2, PAX1, CBFB, HOXD10, EPC1, GATA2, PAX8, RARB, MKL2, EGR1, CIITA, SATB2, AR, EGR2, RXRB, CCNH, MTA2, STRN3, MLXIPL, RXRG, LEF1, SIX4, CDK7, TBR1, JUNB, NCOA2, NCOA6, TFAP2B, CAND1, TBX19, MED1, ABLIM2, CAMTA2, TFE3, TFEB, SOX6, TCF7L1, SMARCB1, POU2F3, MYOG, TCEA1, ERCC3, NFATC3, TCF3, RUNX2, NR1H4, PLAGL2, MAF, KL…
GO:0006352~transcription initiation	26	0.96225	0.000741	E2F2, POLR2E, RSF1, POLR2I, TBP, POLR2D, POLR2B, TAF7L, STON1-GTF2A1L, TBPL2, MAZ, RTF1, ERCC3, TAF6, CCNH, TAF4B, CDK9, GTF2H3, CDK7, GTF2B, MNAT1, TAF13, GTF2I, NCOA6, GTF2F2, MED1
GO:0008643~carbohydrate transport	21	0.777202	0.000752	SLC5A2, SLC2A9, SLC2A10, RFT1, SLC5A1, SLC37A3, SLC37A4, SLC35A5, AQP7, SLC35A2, SLC2A8, PEA15, SLC17A5, SLC2A5, PPBP, SLC2A3, SLC2A2, SLC37A2, SLC35B4, SLC35D2, SLC5A11
GO:0006814~sodium ion transport	36	1.33235	0.000775	SLC5A3, SLC5A2, SLC9A8, SLC38A3, ATP1B1, SLC13A5, ATP1B3, SLC9A5, ATP1B2, SCN3B, SLC5A1, SLC38A6, SLC23A2, SLC24A3, SLC24A2, SLC22A4, SCN9A, SCNN1B, SLC8A1, SLC10A6, SLC24A6, ATP1A1, SLC10A5, SLC10A2, SLC6A8, SLC17A4, SLC17A2, NHEDC2, SLC13A3, SLC5A7, SLC13A4, SLC5A10, ACCN5, SLC5A11, SLC5A12, SLC9A1
GO:0005513~detection of calcium ion	7	0.259067	0.000836	KCNMB4, SYT1, CASR, STIM1, KCNIP2, KCNIP1, KCNMB2
GO:0048199~vesicle targeting, to, from or within Golgi	8	0.296077	0.000917	COPB2, ARF1, GBF1, COPB1, ARCN1, COPZ1, TMED10, COPE
GO:0009259~ribonucleotide metabolic process	39	1.44338	0.00109403	ADSS, ATP6V0E1, ATP1B1, ATP1B3, CTPS, FIGNL1, ATP1B2, ATP5B, ATP6AP1, ATP6V1B2, PFAS, ATP2B4, ATIC, NUDT9, ATP5L, RAB11A, ATP5O, ENTPD4, ERCC3, ATP6V0D2, ATP5J, AK3, MYH7, NADK, ATP1A1, AMPD2, ATP13A2, AMPD1, ATP7A, ATP2C2, SLC25A13, ATP13A1, ATP2A2, ATP2C1, ATP6V1E1, ATP6V1E2, ATP8A2, ATP5C1, ADSL
GO:0009150~purine ribonucleotide metabolic process	37	1.36936	0.00122404	ADSS, ATP6V0E1, ATP1B1, ATP1B3, FIGNL1, ATP1B2, ATP5B, ATP6AP1, ATP6V1B2, PFAS, ATP2B4, ATIC, NUDT9, ATP5L, RAB11A, ATP5O, ERCC3, ATP6V0D2, ATP5J, AK3, MYH7, NADK, ATP1A1, AMPD2, ATP13A2, AMPD1, ATP7A, ATP2C2, SLC25A13, ATP13A1, ATP2A2, ATP2C1, ATP6V1E1, ATP6V1E2, ATP5C1, ATP8A2, ADSL
GO:0051254~positive regulation of RNA metabolic process	102	3.77498	0.00122988	MMS19, MYOD1, NCBP1, THRA, RBM4, MORF4L2, CASK, FOXO3, CNOT7, CBFB, HOXD10, GATA2, EPC1, MLL5, RARB, CIITA, SATB2, RXRB, MTA2, STRN3, MLXIPL, RXRG, SIX4, ARID1B, TBR1, JUNB, TFAP2B, PIAS2, PIAS1, CAMTA2, TFE3, TFEB, SOX4, SOX6, SMARCB1, TCF3, RUNX2, NR1H4, RNF14, PLAGL2, KLF6, ESRRA, EPAS1, RFX4, MAFB, TP53BP1, MAML2, CREBBP, ESRRG, TEAD1, NR4A1, NR4A3, HDAC5, HDAC1, GTF2F2, KLF4, E2F1, ELF1, HNF…
GO:0045893~positive regulation of transcription, DNA-dependent	101	3.73797	0.00136122	MMS19, MYOD1, THRA, RBM4, MORF4L2, CASK, FOXO3, CNOT7, CBFB, HOXD10, GATA2, EPC1, MLL5, RARB, CIITA, SATB2, RXRB, MTA2, STRN3, MLXIPL, RXRG, SIX4, ARID1B, TBR1, JUNB, TFAP2B, PIAS2, PIAS1, CAMTA2, TFE3, TFEB, SOX4, SOX6, SMARCB1, TCF3, RUNX2, NR1H4, RNF14, PLAGL2, KLF6, ESRRA, EPAS1, RFX4, MAFB, TP53BP1, MAML2, CREBBP, ESRRG, TEAD1, NR4A1, NR4A3, HDAC5, HDAC1, GTF2F2, KLF4, E2F1, ELF1, HNF1A, ELF…
GO:0048200~Golgi transport vesicle coating	7	0.259067	0.00181179	COPB2, ARF1, GBF1, COPB1, ARCN1, COPZ1, COPE
GO:0048194~Golgi vesicle budding	7	0.259067	0.00181179	COPB2, ARF1, GBF1, COPB1, ARCN1, COPZ1, COPE
GO:0048205~COPI coating of Golgi vesicle	7	0.259067	0.00181179	COPB2, ARF1, GBF1, COPB1, ARCN1, COPZ1, COPE
GO:0008654~phospholipid biosynthetic process	29	1.07328	0.001816	CHKA, PGS1, CDIPT, CHKB, GPAA1, CDS2, PIGL, SERINC5, AGPAT6, SERINC4, PIGF, SERINC1, PEMT, PTDSS1, AGPAT4, CPT1B, PIGY, LPGAT1, PIGX, PIGW, PIGV, ADNP, PIGS, LPCAT2, PIGO, SEMA6D, CD81, MBOAT1, DPM3, ALG12
GO:0015672~monovalent inorganic cation transport	71	2.62768	0.00191994	SLC5A3, KCNH1, KCNK16, SLC9A8, SLC5A2, ATP1B1, ATP6V0E1, SLC13A5, SLC9A5, ATP1B3, SCN3B, ATP1B2, SLC5A1, ATP6AP1, ATP5B, KCNIP2, HVCN1, KCNIP1, SLC24A3, KCNK7, SLC23A2, SLC24A2, SLC22A4, ATP5L, ATP5O, ATP6V0D2, ATP5J, KCND2, SLC24A6, KCTD20, NNT, ATP5C1, KCNMB4, SLC38A3, SLC38A6, TRIM13, ATP6V1B2, KCNJ1, KCNMB2, KCNE1, SCN9A, SCNN1B, SLC8A1, SLC10A6, ATP1A1, SLC10A5, SLC10A2, KCNK1, KCTD4, KCNK2,…
GO:0006829~zinc ion transport	11	0.407106	0.00218001	SLC39A14, SLC39A13, SLC39A12, SLC39A9, SLC30A4, SLC30A2, SLC30A8, SLC30A9, SLC39A2, SLC30A7, SLC39A1
GO:0046034~ATP metabolic process	29	1.07328	0.00288285	ATP6V0E1, ATP1B1, ATP1B3, FIGNL1, ATP1B2, ATP5B, ATP6AP1, ATP6V1B2, ATP2B4, ATP5L, ATP5O, ERCC3, ATP6V0D2, ATP5J, AK3, MYH7, NADK, ATP1A1, ATP13A2, ATP7A, ATP2C2, SLC25A13, ATP13A1, ATP2A2, ATP2C1, ATP6V1E1, ATP6V1E2, ATP5C1, ATP8A2
GO:0009152~purine ribonucleotide biosynthetic process	31	1.1473	0.00394549	ADSS, ATP6V0E1, ATP1B1, ATP1B3, ATP1B2, ATP5B, ATP6AP1, ATP6V1B2, PFAS, ATP2B4, ATIC, ATP5L, ATP5O, ATP6V0D2, ATP5J, AK3, ATP1A1, AMPD2, ATP13A2, AMPD1, ATP7A, ATP2C2, SLC25A13, ATP13A1, ATP2A2, ATP2C1, ATP6V1E1, ATP6V1E2, ATP5C1, ATP8A2, ADSL
GO:0006874~cellular calcium ion homeostasis	44	1.62842	0.00395839	FXYD1, CALCR, C3AR1, CASR, DRD2, CCR1, TRHR, GPR6, OXTR, BDKRB1, BDKRB2, CXCR3, CCL5, CCL28, SYPL2, CALCB, EDNRB, CCL23, HRH3, SLC24A3, SLC24A2, TPT1, TRPV4, CHRNA7, SLC8A1, C5AR1, OPRL1, STIM2, NPY1R, ITPR3, CCR9, CCL13, CCR7, GCM2, CCR5, ATP2A2, CCR4, ATP2C1, CCR3, RYR1, STC1, GPR12, GLP1R, F2R
GO:0006506~GPI anchor biosynthetic process	13	0.481125	0.00424373	PIGY, PIGX, PIGW, PIGV, ADNP, GPAA1, PIGS, PIGO, PIGL, SEMA6D, PIGF, DPM3, ALG12
GO:0009199~ribonucleoside triphosphate metabolic process	31	1.1473	0.00450982	ATP6V0E1, ATP1B1, ATP1B3, FIGNL1, CTPS, ATP1B2, ATP5B, ATP6AP1, ATP6V1B2, ATP2B4, ATP5L, RAB11A, ATP5O, ERCC3, ATP6V0D2, ATP5J, AK3, MYH7, NADK, ATP1A1, ATP13A2, ATP7A, ATP2C2, SLC25A13, ATP13A1, ATP2A2, ATP2C1, ATP6V1E1, ATP6V1E2, ATP5C1, ATP8A2
GO:0006754~ATP biosynthetic process	25	0.925241	0.00475623	ATP6V0E1, ATP1B1, ATP1B3, ATP1B2, ATP6AP1, ATP5B, ATP6V1B2, ATP2B4, ATP5L, ATP5O, ATP6V0D2, ATP5J, AK3, ATP1A1, ATP13A2, ATP7A, ATP2C2, ATP13A1, SLC25A13, ATP2A2, ATP2C1, ATP6V1E1, ATP6V1E2, ATP5C1, ATP8A2
GO:0022613~ribonucleoprotein complex biogenesis	43	1.59141	0.00497872	NCBP2, NCBP1, RNASEL, SURF6, RBM5, SNRPD1, GNL3L, FCF1, BMS1, DIMT1L, MINA, EBNA1BP2, DKC1, RPL7, RPLP0, SFRS9, RPL11, RPL7A, GEMIN6, GNL2, IMP4, FTSJ2, SRPK2, EMG1, EXOSC7, NIP7, SF1, MPHOSPH10, RPL26, EXOSC2, EXOSC3, RPL24, RRP9, SFRS1, FBL, SMN1, DIS3, RCL1, SNRPC, PES1, SIP1, ALG11, SNRPE
GO:0009260~ribonucleotide biosynthetic process	32	1.18431	0.0051381	ADSS, ATP6V0E1, ATP1B1, ATP1B3, CTPS, ATP1B2, ATP5B, ATP6AP1, ATP6V1B2, PFAS, ATP2B4, ATIC, ATP5L, ATP5O, ATP6V0D2, ATP5J, AK3, ATP1A1, AMPD2, ATP13A2, AMPD1, ATP7A, ATP2C2, SLC25A13, ATP13A1, ATP2A2, ATP2C1, ATP6V1E1, ATP6V1E2, ATP5C1, ATP8A2, ADSL
GO:0045017~glycerolipid biosynthetic process	23	0.851221	0.00521063	CHKA, CPT1B, MOGAT1, PIGY, PIGX, CHKB, PIGW, PIGV, ADNP, GPAA1, PIGS, LPCAT2, PNPLA3, PIGO, AGPAT6, PIGL, DGAT1, PIGF, SEMA6D, CD81, PEMT, DPM3, PTDSS1, ALG12
GO:0006505~GPI anchor metabolic process	13	0.481125	0.00554632	PIGY, PIGX, PIGW, PIGV, ADNP, GPAA1, PIGS, PIGO, PIGL, SEMA6D, PIGF, DPM3, ALG12
GO:0000041~transition metal ion transport	21	0.777202	0.00563236	STEAP3, SLC39A14, SLC39A13, TFR2, SLC39A12, SFXN4, SFXN2, SFXN5, ATP7A, ATP2C1, SLC39A9, SLC30A4, SLC25A37, SLC30A2, HEPH, SLC30A8, SLC30A9, STEAP1, SLC39A2, SLC39A1, SLC30A7
GO:0015695~organic cation transport	10	0.370096	0.00593318	CPT1B, SLC44A1, SLC22A18, SLC22A13, CHKB, SLC22A4, RHBG, SLC5A7, RHAG, SLC22A2, SLC22A1
GO:0055074~calcium ion homeostasis	44	1.62842	0.00657808	FXYD1, CALCR, C3AR1, CASR, DRD2, CCR1, TRHR, GPR6, OXTR, BDKRB1, BDKRB2, CXCR3, CCL5, CCL28, SYPL2, CALCB, EDNRB, CCL23, HRH3, SLC24A3, SLC24A2, TPT1, TRPV4, CHRNA7, SLC8A1, C5AR1, OPRL1, STIM2, NPY1R, ITPR3, CCR9, CCL13, CCR7, GCM2, CCR5, ATP2A2, CCR4, ATP2C1, CCR3, RYR1, STC1, GPR12, GLP1R, F2R
GO:0046489~phosphoinositide biosynthetic process	14	0.518135	0.00661654	PIGY, PIGX, PIGW, PIGV, ADNP, GPAA1, PIGS, PIGO, PIGL, SEMA6D, PIGF, CD81, DPM3, ALG12
GO:0018298~protein-chromophore linkage	8	0.296077	0.00740324	OPN5, HMCN1, RRH, OPN1MW, OPN1SW, RGR, RHO, OPN4
GO:0009205~purine ribonucleoside triphosphate metabolic process	30	1.11029	0.0075391	ATP6V0E1, ATP1B1, ATP1B3, FIGNL1, ATP1B2, ATP5B, ATP6AP1, ATP6V1B2, ATP2B4, ATP5L, RAB11A, ATP5O, ERCC3, ATP6V0D2, ATP5J, AK3, MYH7, NADK, ATP1A1, ATP13A2, ATP7A, ATP2C2, SLC25A13, ATP13A1, ATP2A2, ATP2C1, ATP6V1E1, ATP6V1E2, ATP5C1, ATP8A2
GO:0046474~glycerophospholipid biosynthetic process	20	0.740192	0.00753935	CHKA, CPT1B, PIGY, PIGX, CHKB, PIGW, PIGV, ADNP, GPAA1, PIGS, LPCAT2, PIGO, PIGL, AGPAT6, PIGF, SEMA6D, CD81, PEMT, DPM3, PTDSS1, ALG12
GO:0006650~glycerophospholipid metabolic process	30	1.11029	0.00852617	CHKA, CDIPT, DRD2, CHKB, GPAA1, PIP5K1A, SERINC2, AGPAT6, PIGL, SERINC5, PIP5KL1, PIGF, SERINC1, PEMT, PTDSS1, PIK3CG, CPT1B, PIGY, PIGX, PIGW, PIGV, PIK3CD, ADNP, PIGS, LPCAT2, PIGO, SEMA6D, CD81, DPM3, PIP4K2A, ALG12
GO:0045941~positive regulation of transcription	111	4.10807	0.0090227	MMS19, MYOD1, THRA, RBM4, MORF4L2, CASK, TBP, FOXO3, CNOT7, CBFB, HOXD10, EPC1, GATA2, MLL5, RARB, RPS27A, CIITA, SATB2, RXRB, MTA2, STRN3, RXRG, MLXIPL, GRHL3, SIX4, ARID1B, TBR1, DDIT3, JUNB, TFAP2B, PIAS2, PIAS1, CAMTA2, TFE3, TFEB, SOX4, SOX6, SMARCB1, TCF3, RUNX2, NR1H4, RNF14, PLAGL2, KLF5, KLF6, ESRRA, EPAS1, RFX4, MAFB, TP53BP1, MAML2, CREBBP, ESRRG, TEAD1, NR4A1, NR4A3, HDAC5, HDAC1, EBF…
GO:0006796~phosphate metabolic process	181	6.69874	0.00944621	MYOD1, RNASEL, NRBP1, PDP2, STK38, EFNA1, ATP6AP1, PKMYT1, CASK, ADORA1, BTK, MAP3K7, CSNK2A1, CLK3, AAK1, MAP3K9, CHRNA7, TLK1, TLK2, ANKK1, PIK3CG, PTPRJ, C5AR1, BCR, TNIK, STK25, MADD, MYO3B, PIK3CD, PIM1, PIM2, MARK3, PTPDC1, PPP1CB, STK4, MARK1, MARK2, CDKL4, PTPRQ, MAP4K4, PPP1CA, SCYL1, NEK8, PDGFRA, ATP5C1, NEK9, MST1R, LRRK1, PPP5C, NEK7, STK16, FGFR1, PPP2R3A, MVD, ENPP3, ERBB2, SSH2, P…
GO:0006793~phosphorus metabolic process	181	6.69874	0.00944621	MYOD1, RNASEL, NRBP1, PDP2, STK38, EFNA1, ATP6AP1, PKMYT1, CASK, ADORA1, BTK, MAP3K7, CSNK2A1, CLK3, AAK1, MAP3K9, CHRNA7, TLK1, TLK2, ANKK1, PIK3CG, PTPRJ, C5AR1, BCR, TNIK, STK25, MADD, MYO3B, PIK3CD, PIM1, PIM2, MARK3, PTPDC1, PPP1CB, STK4, MARK1, MARK2, CDKL4, PTPRQ, MAP4K4, PPP1CA, SCYL1, NEK8, PDGFRA, ATP5C1, NEK9, MST1R, LRRK1, PPP5C, NEK7, STK16, FGFR1, PPP2R3A, MVD, ENPP3, ERBB2, SSH2, P…
GO:0015674~di-, tri-valent inorganic cation transport	41	1.51739	0.00951778	STEAP3, ORAI1, SLC39A14, CACHD1, DRD2, TRPV2, TFR2, SFXN4, SFXN2, SFXN5, TPCN2, ATP2B4, NMUR1, SLC24A3, SLC24A2, TPT1, TRPV4, CHRNA7, MCOLN1, SLC39A1, TRPM4, SLC8A1, STIM2, STIM1, SLC24A6, CACNG3, ITPR3, CACNG1, CACNA1S, CACNA2D4, ATP2C2, ATP2A2, ATP2C1, CATSPER1, RYR1, SLC25A37, HEPH, CHRNB2, STEAP1, CSN2, F2R
GO:0009201~ribonucleoside triphosphate biosynthetic process	26	0.96225	0.00982208	ATP6V0E1, ATP1B1, ATP1B3, ATP1B2, CTPS, ATP5B, ATP6AP1, ATP6V1B2, ATP2B4, ATP5L, ATP5O, ATP6V0D2, ATP5J, AK3, ATP1A1, ATP13A2, ATP7A, ATP2C2, SLC25A13, ATP13A1, ATP2A2, ATP2C1, ATP6V1E1, ATP6V1E2, ATP5C1, ATP8A2
GO:0009141~nucleoside triphosphate metabolic process	32	1.18431	0.0117359	ATP6V0E1, ATP1B1, ATP1B3, FIGNL1, CTPS, ATP1B2, ATP5B, ENPP3, ATP6AP1, ATP6V1B2, ATP2B4, ATP5L, RAB11A, ATP5O, ERCC3, ATP6V0D2, ATP5J, AK3, MYH7, NADK, ATP1A1, ATP13A2, ATP7A, ATP2C2, SLC25A13, ATP13A1, ATP2A2, ATP2C1, ATP6V1E1, ATP6V1E2, ATP5C1, ATP8A2
GO:0006414~translational elongation	26	0.96225	0.0126945	RPL18, RPL17, RPL15, RPL27A, RPS15A, RPS25, RPL32, RPL7, RPS3A, RPL34, RPLP0, RPLP1, FAU, RPL10, RPL11, RPL7A, RPS27A, RPSA, EEF1A1, RPL26, EEF2, RPL24, RPS4X, RPL29, RPS18, RPL23
GO:0009144~purine nucleoside triphosphate metabolic process	30	1.11029	0.0135917	ATP6V0E1, ATP1B1, ATP1B3, FIGNL1, ATP1B2, ATP5B, ATP6AP1, ATP6V1B2, ATP2B4, ATP5L, RAB11A, ATP5O, ERCC3, ATP6V0D2, ATP5J, AK3, MYH7, NADK, ATP1A1, ATP13A2, ATP7A, ATP2C2, SLC25A13, ATP13A1, ATP2A2, ATP2C1, ATP6V1E1, ATP6V1E2, ATP5C1, ATP8A2
GO:0042254~ribosome biogenesis	30	1.11029	0.0135917	RNASEL, SURF6, GNL3L, DIMT1L, BMS1, FCF1, MINA, EBNA1BP2, DKC1, RPL7, RPLP0, RPL11, RPL7A, GNL2, FTSJ2, IMP4, EXOSC7, EMG1, NIP7, RPL26, EXOSC2, MPHOSPH10, EXOSC3, RPL24, RRP9, FBL, DIS3, RCL1, PES1, ALG11
GO:0006875~cellular metal ion homeostasis	44	1.62842	0.0137197	FXYD1, CALCR, C3AR1, CASR, DRD2, CCR1, TRHR, GPR6, OXTR, BDKRB1, BDKRB2, CXCR3, CCL5, CCL28, SYPL2, CALCB, EDNRB, CCL23, HRH3, SLC24A3, SLC24A2, TPT1, TRPV4, CHRNA7, SLC8A1, C5AR1, OPRL1, STIM2, NPY1R, ITPR3, CCR9, CCL13, CCR7, GCM2, CCR5, ATP2A2, CCR4, ATP2C1, CCR3, RYR1, STC1, GPR12, GLP1R, F2R
GO:0009142~nucleoside triphosphate biosynthetic process	26	0.96225	0.0143644	ATP6V0E1, ATP1B1, ATP1B3, ATP1B2, CTPS, ATP5B, ATP6AP1, ATP6V1B2, ATP2B4, ATP5L, ATP5O, ATP6V0D2, ATP5J, AK3, ATP1A1, ATP13A2, ATP7A, ATP2C2, SLC25A13, ATP13A1, ATP2A2, ATP2C1, ATP6V1E1, ATP6V1E2, ATP5C1, ATP8A2
GO:0006903~vesicle targeting	9	0.333087	0.015258	COPB2, STX5, ARF1, GBF1, COPB1, ARCN1, COPZ1, TMED10, COPE
GO:0009206~purine ribonucleoside triphosphate biosynthetic process	25	0.925241	0.0163857	ATP6V0E1, ATP1B1, ATP1B3, ATP1B2, ATP6AP1, ATP5B, ATP6V1B2, ATP2B4, ATP5L, ATP5O, ATP6V0D2, ATP5J, AK3, ATP1A1, ATP13A2, ATP7A, ATP2C2, ATP13A1, SLC25A13, ATP2A2, ATP2C1, ATP6V1E1, ATP6V1E2, ATP5C1, ATP8A2
GO:0030384~phosphoinositide metabolic process	20	0.740192	0.0164405	PIK3CG, PIGY, DRD2, PIGX, PIGW, PIGV, PIK3CD, GPAA1, ADNP, PIGS, PIP5K1A, PIGO, PIGL, PIP5KL1, PIGF, SEMA6D, CD81, DPM3, PIP4K2A, ALG12
GO:0015749~monosaccharide transport	11	0.407106	0.017297	SLC2A8, SLC5A2, SLC2A9, SLC2A10, SLC17A5, SLC2A5, PPBP, SLC2A3, SLC5A1, SLC2A2, SLC37A4
GO:0009145~purine nucleoside triphosphate biosynthetic process	25	0.925241	0.0184861	ATP6V0E1, ATP1B1, ATP1B3, ATP1B2, ATP6AP1, ATP5B, ATP6V1B2, ATP2B4, ATP5L, ATP5O, ATP6V0D2, ATP5J, AK3, ATP1A1, ATP13A2, ATP7A, ATP2C2, ATP13A1, SLC25A13, ATP2A2, ATP2C1, ATP6V1E1, ATP6V1E2, ATP5C1, ATP8A2
GO:0055065~metal ion homeostasis	45	1.66543	0.0184994	FXYD1, CALCR, C3AR1, CASR, DRD2, CCR1, TRHR, GPR6, SLC7A8, OXTR, BDKRB1, BDKRB2, CXCR3, CCL5, CCL28, SYPL2, CALCB, EDNRB, CCL23, HRH3, SLC24A3, SLC24A2, TPT1, TRPV4, CHRNA7, SLC8A1, C5AR1, OPRL1, STIM2, NPY1R, ITPR3, CCR9, CCL13, CCR7, GCM2, CCR5, ATP2A2, CCR4, ATP2C1, CCR3, RYR1, STC1, GPR12, GLP1R, F2R
GO:0030005~cellular di-, tri-valent inorganic cation homeostasis	49	1.81347	0.0187152	CASR, CXCR3, EDNRB, NUBP1, SLC24A3, SLC24A2, TPT1, TRPV4, CHRNA7, C5AR1, STIM2, CCR9, CCR7, CCR5, ATP2C1, CCR4, CCR3, RYR1, STC1, GPR12, GLP1R, CALCR, FXYD1, C3AR1, DRD2, CCR1, TFR2, TRHR, GPR6, OXTR, BDKRB1, BDKRB2, CCL5, SYPL2, CCL28, CALCB, CCL23, HRH3, SLC30A8, SLC8A1, OPRL1, NPY1R, ITPR3, ATP7A, CCL13, GCM2, TFRC, ATP2A2, F2R
GO:0045026~plasma membrane fusion	6	0.222058	0.0195635	STX2, CATSPER1, CRISP1, TIE1, IZUMO1, HYAL4
GO:0015718~monocarboxylic acid transport	15	0.555144	0.019795	CPT1B, HNF1A, AQP9, DRD2, AQP8, CHKB, ANXA1, BDKRB2, SLC10A2, SLC16A3, SLC16A2, SLC17A5, SLC16A1, SLC16A4, SLC16A6, SLC16A8
GO:0006644~phospholipid metabolic process	42	1.5544	0.0205649	CHKA, PGS1, CDIPT, SGPP1, DRD2, CHKB, GPAA1, PIP5K1A, CDS2, SERINC2, AGPAT6, SERINC5, PIGL, SERINC4, PIP5KL1, PIGF, SERINC1, PEMT, PLCD1, AGPAT4, PTDSS1, PPAP2B, PIK3CG, CPT1B, LPGAT1, PLA2G10, PIGY, PIGX, PIGW, PIGV, PIK3CD, ADNP, PIGS, LPCAT2, PIGO, SEMA6D, CD81, MBOAT1, DPM3, PIP4K2A, PLA2G2E, PLA2G3, ALG12
GO:0010628~positive regulation of gene expression	111	4.10807	0.021187	MMS19, MYOD1, THRA, RBM4, MORF4L2, CASK, TBP, FOXO3, CNOT7, CBFB, HOXD10, EPC1, GATA2, MLL5, RARB, RPS27A, CIITA, SATB2, RXRB, MTA2, STRN3, RXRG, MLXIPL, GRHL3, SIX4, ARID1B, TBR1, DDIT3, JUNB, TFAP2B, PIAS2, PIAS1, CAMTA2, TFE3, TFEB, SOX4, SOX6, SMARCB1, TCF3, RUNX2, NR1H4, RNF14, PLAGL2, KLF5, KLF6, ESRRA, EPAS1, RFX4, MAFB, TP53BP1, MAML2, CREBBP, ESRRG, TEAD1, NR4A1, NR4A3, HDAC5, HDAC1, EBF…
GO:0006891~intra-Golgi vesicle-mediated transport	8	0.296077	0.0211885	COPB2, COPG2, COG5, COPB1, COPZ1, GOLGA5, COG1, COPE
GO:0006901~vesicle coating	7	0.259067	0.0212554	COPB2, ARF1, GBF1, COPB1, ARCN1, COPZ1, COPE
GO:0006351~transcription, DNA-dependent	60	2.22058	0.0245713	E2F2, HLF, COPS2, RSF1, THRA, POU6F2, LMO4, PAX5, TBP, MKI67IP, PAX3, PAX2, PAX1, CBFB, TAF7L, TBPL2, MAZ, RTF1, AR, POLR1E, CCNH, TAF4B, GTF2H3, CDK9, CDK7, GTF2B, MBD1, DDIT3, ELL2, CD3EAP, TAF13, GTF2I, ASH1L, NCOA6, MED1, SUPT3H, POLR2E, POLR2I, POLR2D, POLR2B, STON1-GTF2A1L, TFAM, TCEA1, GTF3C2, ERCC3, NFATC3, GTF3C3, MAF, KLF5, EPAS1, TAF6, CREB1, KLF11, POLR3A, IRF9, MNAT1, TRPS1, GTF2F2, …
GO:0006470~protein amino acid dephosphorylation	31	1.1473	0.024727	PPP6C, PPP2R3A, PDP2, SSH2, PPM1A, DUSP12, DUSP11, DUSP18, DUSP19, DUSP13, DUSP14, PTPLA, DULLARD, MTMR6, PTPRJ, PTPRD, PTPN18, PTPRZ1, EPM2A, PTPDC1, PPP1CB, PTPRQ, CDC25B, PPM1F, PPP1CA, PTP4A3, DUSP26, DUSP27, PTP4A1, PPM1L, PPP5C
GO:0043632~modification-dependent macromolecule catabolic process	109	4.03405	0.025697	RNF216, SAE1, MYLIP, OTUB2, CD2AP, KLHL3, LNX1, CUL7, BTBD1, KLHL9, ATG7, FBXO25, RNF34, RPS27A, CUL1, ANAPC1, DTL, ANAPC4, ASB9, MIB1, PSMA1, DCUN1D1, TRIM32, FBXL5, RNF139, RNF138, ASB3, PIAS2, FBXO15, PIAS1, AMFR, ASB5, FBXL3, FBXL2, DERL2, SYVN1, DERL1, ASB11, ASB13, CDC34, ASB15, PSMA8, RAB40B, ASB18, PSMB5, PSMB4, PSMB6, FBXW5, FBXW4, ASB10, STAMBPL1, RNF11, RNF14, FBXO7, NPLOC4, SHPRH, HAC…
GO:0019941~modification-dependent protein catabolic process	109	4.03405	0.025697	RNF216, SAE1, MYLIP, OTUB2, CD2AP, KLHL3, LNX1, CUL7, BTBD1, KLHL9, ATG7, FBXO25, RNF34, RPS27A, CUL1, ANAPC1, DTL, ANAPC4, ASB9, MIB1, PSMA1, DCUN1D1, TRIM32, FBXL5, RNF139, RNF138, ASB3, PIAS2, FBXO15, PIAS1, AMFR, ASB5, FBXL3, FBXL2, DERL2, SYVN1, DERL1, ASB11, ASB13, CDC34, ASB15, PSMA8, RAB40B, ASB18, PSMB5, PSMB4, PSMB6, FBXW5, FBXW4, ASB10, STAMBPL1, RNF11, RNF14, FBXO7, NPLOC4, SHPRH, HAC…
GO:0015837~amine transport	28	1.03627	0.0269243	SLC38A5, SLC38A3, SLC44A1, AQP9, SLC6A1, CHKB, SLC38A6, SLC7A8, SLC7A4, SLC7A6, SLC7A7, SLC1A5, LY6E, FOLR2, SERINC1, SLC22A4, ARL6IP5, CPT1B, SLC6A14, SLC7A10, SLC25A13, SLC6A8, SERPINB7, SLC18A2, SLC13A3, SLC36A4, SLC5A7, SLC25A15, SLC46A1
GO:0006873~cellular ion homeostasis	74	2.73871	0.0287131	CASR, ATP6V0E1, GLRA1, ATP5B, CXCR3, ADORA1, CKB, EDNRB, NUBP1, SLC24A3, SLC24A2, TPT1, TRPV4, CHRNA7, SLC4A1, CHRNA6, EGR2, C5AR1, KCND2, STIM2, CCR9, CCR7, CCR5, CCR4, ATP2C1, CCR3, CLDN1, RYR1, STC1, GLP1R, GPR12, CALCR, FXYD1, C3AR1, PRKCZ, KCNMB4, DRD2, ERBB2, CCR1, TFR2, TRHR, GPR6, OXTR, BDKRB1, CLDN11, BDKRB2, CCL5, CCL28, SYPL2, KCNMB2, CALCB, SERINC5, CCL23, HRH3, P2RY2, KCNE1, SLC30A8,…
GO:0006914~autophagy	12	0.444115	0.0289615	TM9SF1, ATG9B, ATG4D, ATG4C, ATG12, MAP1LC3A, MAP1LC3B, ATG7, ARSA, CTSD, AMBRA1, ATG3
GO:0019637~organophosphate metabolic process	43	1.59141	0.0293715	CHKA, PGS1, CDIPT, SGPP1, DRD2, CHKB, GPAA1, PIP5K1A, CDS2, SERINC2, AGPAT6, SERINC5, PIGL, SERINC4, PIP5KL1, PIGF, SERINC1, PEMT, PLCD1, GK5, AGPAT4, PTDSS1, PPAP2B, PIK3CG, CPT1B, LPGAT1, PLA2G10, PIGY, PIGX, PIGW, PIGV, PIK3CD, ADNP, PIGS, LPCAT2, PIGO, SEMA6D, CD81, MBOAT1, DPM3, PIP4K2A, PLA2G2E, PLA2G3, ALG12
GO:0006900~membrane budding	7	0.259067	0.0295668	COPB2, ARF1, GBF1, COPB1, ARCN1, COPZ1, COPE
GO:0055066~di-, tri-valent inorganic cation homeostasis	50	1.85048	0.0298312	CASR, CXCR3, EDNRB, NUBP1, SLC24A3, SLC24A2, TPT1, TRPV4, CHRNA7, C5AR1, STIM2, CCR9, CCR7, CCR5, ATP2C1, CCR4, CCR3, RYR1, STC1, GPR12, GLP1R, CALCR, FXYD1, C3AR1, DRD2, CCR1, TFR2, TRHR, GPR6, OXTR, BDKRB1, BDKRB2, CCL5, SYPL2, CCL28, CALCB, CCL23, HRH3, SLC30A4, SLC30A8, SLC8A1, OPRL1, NPY1R, ITPR3, ATP7A, CCL13, GCM2, TFRC, ATP2A2, F2R
GO:0006958~complement activation, classical pathway	10	0.370096	0.0300483	C9, C3, CD46, CLU, C1RL, C4BPB, C1R, C1S, C4BPA, C8G
GO:0015758~glucose transport	10	0.370096	0.0300483	SLC2A8, SLC5A2, SLC2A9, SLC2A10, SLC2A5, PPBP, SLC2A3, SLC5A1, SLC2A2, SLC37A4
GO:0006366~transcription from RNA polymerase II promoter	49	1.81347	0.0310217	COPS2, HLF, E2F2, THRA, POU6F2, LMO4, PAX5, TBP, PAX3, PAX2, PAX1, CBFB, TAF7L, TBPL2, MAZ, CCNH, TAF4B, CDK9, GTF2H3, CDK7, GTF2B, MBD1, DDIT3, ELL2, TAF13, GTF2I, ASH1L, NCOA6, MED1, SUPT3H, POLR2E, POLR2I, POLR2D, POLR2B, STON1-GTF2A1L, TCEA1, ERCC3, NFATC3, MAF, KLF5, TAF6, EPAS1, KLF11, IRF9, MNAT1, TRPS1, GTF2F2, TCEB3, NR5A1
GO:0032774~RNA biosynthetic process	60	2.22058	0.0314901	E2F2, HLF, COPS2, RSF1, THRA, POU6F2, LMO4, PAX5, TBP, MKI67IP, PAX3, PAX2, PAX1, CBFB, TAF7L, TBPL2, MAZ, RTF1, AR, POLR1E, CCNH, TAF4B, GTF2H3, CDK9, CDK7, GTF2B, MBD1, DDIT3, ELL2, CD3EAP, TAF13, GTF2I, ASH1L, NCOA6, MED1, SUPT3H, POLR2E, POLR2I, POLR2D, POLR2B, STON1-GTF2A1L, TFAM, TCEA1, GTF3C2, ERCC3, NFATC3, GTF3C3, MAF, KLF5, EPAS1, TAF6, CREB1, KLF11, POLR3A, IRF9, MNAT1, TRPS1, GTF2F2, …
GO:0007204~elevation of cytosolic calcium ion concentration	26	0.96225	0.0348289	CALCR, C3AR1, DRD2, CCR1, TRHR, GPR6, OXTR, BDKRB1, BDKRB2, CXCR3, CCL28, EDNRB, HRH3, TRPV4, SLC8A1, C5AR1, OPRL1, ITPR3, CCR9, CCR7, CCR5, CCR4, CCR3, RYR1, GLP1R, F2R
GO:0016310~phosphorylation	146	5.4034	0.0353576	MYOD1, RNASEL, NRBP1, STK38, EFNA1, ATP6AP1, CASK, PKMYT1, ADORA1, BTK, MAP3K7, CSNK2A1, CLK3, AAK1, MAP3K9, CHRNA7, TLK1, TLK2, ANKK1, PIK3CG, C5AR1, TNIK, BCR, STK25, MADD, PIK3CD, MYO3B, PIM1, PIM2, MARK3, STK4, MARK1, MARK2, CDKL4, MAP4K4, SCYL1, NEK8, PDGFRA, ATP5C1, NEK9, MST1R, LRRK1, NEK7, STK16, FGFR1, MVD, ERBB2, PTK7, CHEK1, ATP6V1B2, MAPKAPK2, EPHB3, MUSK, DYRK3, MGC42105, AK3, BMX, E…
GO:0015711~organic anion transport	13	0.481125	0.0360886	SLC13A5, SLC22A8, SLC10A6, SLC10A2, SLC16A3, SLC16A1, SLC25A13, SLCO1A2, SLC26A7, SLC16A8, SLC13A3, SLC22A6, ARL6IP5
GO:0008645~hexose transport	10	0.370096	0.0370998	SLC2A8, SLC5A2, SLC2A9, SLC2A10, SLC2A5, PPBP, SLC2A3, SLC5A1, SLC2A2, SLC37A4
GO:0006865~amino acid transport	22	0.814212	0.0387804	SLC38A5, CPT1B, SLC38A3, SLC6A1, CHKB, SLC38A6, SLC7A8, SLC6A14, SLC7A10, SLC7A4, SLC7A6, SLC7A7, SLC1A5, SLC25A13, FOLR2, SLC6A8, SERINC1, SLC22A4, SLC13A3, SLC36A4, SLC25A15, ARL6IP5, SLC46A1
GO:0055082~cellular chemical homeostasis	74	2.73871	0.0393892	CASR, ATP6V0E1, GLRA1, ATP5B, CXCR3, ADORA1, CKB, EDNRB, NUBP1, SLC24A3, SLC24A2, TPT1, TRPV4, CHRNA7, SLC4A1, CHRNA6, EGR2, C5AR1, KCND2, STIM2, CCR9, CCR7, CCR5, CCR4, ATP2C1, CCR3, CLDN1, RYR1, STC1, GLP1R, GPR12, CALCR, FXYD1, C3AR1, PRKCZ, KCNMB4, DRD2, ERBB2, CCR1, TFR2, TRHR, GPR6, OXTR, BDKRB1, CLDN11, BDKRB2, CCL5, CCL28, SYPL2, KCNMB2, CALCB, SERINC5, CCL23, HRH3, P2RY2, KCNE1, SLC30A8,…
GO:0050801~ion homeostasis	79	2.92376	0.0395432	SLC9A8, CASR, ATP6V0E1, GLRA1, SLC9A5, ATP5B, SLC7A8, CXCR3, ADORA1, CKB, EDNRB, NUBP1, SLC24A3, SLC24A2, TPT1, TRPV4, CHRNA7, SLC4A1, CHRNA6, EGR2, KCND2, C5AR1, STIM2, CCR9, CCR7, CCR5, CCR4, ATP2C1, CCR3, CLDN1, RYR1, STC1, GLP1R, GPR12, CALCR, FXYD1, C3AR1, PRKCZ, KCNMB4, DRD2, ERBB2, CCR1, TFR2, TRHR, GPR6, OXTR, BDKRB1, CLDN11, BDKRB2, CCL5, CCL28, SYPL2, KCNMB2, CALCB, SERINC5, CCL23, HRH3…
GO:0016254~preassembly of GPI anchor in ER membrane	7	0.259067	0.0397512	PIGL, PIGF, SEMA6D, PIGX, PIGW, PIGV, PIGO
GO:0051480~cytosolic calcium ion homeostasis	27	0.99926	0.0449399	CALCR, C3AR1, DRD2, CCR1, TRHR, GPR6, OXTR, BDKRB1, BDKRB2, CXCR3, CCL28, EDNRB, HRH3, TRPV4, SLC8A1, C5AR1, OPRL1, NPY1R, ITPR3, CCR9, CCR7, CCR5, CCR4, CCR3, RYR1, GLP1R, F2R
GO:0002455~humoral immune response mediated by circulating immunoglobulin	10	0.370096	0.0452009	C9, C3, CD46, CLU, C1RL, C4BPB, C1R, C1S, C4BPA, C8G
GO:0051603~proteolysis involved in cellular protein catabolic process	111	4.10807	0.046117	RNF216, SAE1, MYLIP, OTUB2, CD2AP, KLHL3, LNX1, CUL7, BTBD1, KLHL9, ATG7, FBXO25, RNF34, RPS27A, CUL1, ANAPC1, DTL, ANAPC4, ASB9, MIB1, PSMA1, DCUN1D1, TRIM32, FBXL5, RNF139, RNF138, ASB3, PIAS2, FBXO15, PIAS1, AMFR, ASB5, FBXL3, FBXL2, DERL2, SYVN1, DERL1, ASB11, ASB13, CDC34, ASB15, PSMA8, RAB40B, ASB18, PSMB5, PSMB4, PSMB6, FBXW5, FBXW4, ASB10, STAMBPL1, RNF11, RNF14, FBXO7, NPLOC4, SHPRH, HAC…
GO:0044257~cellular protein catabolic process	111	4.10807	0.0526419	RNF216, SAE1, MYLIP, OTUB2, CD2AP, KLHL3, LNX1, CUL7, BTBD1, KLHL9, ATG7, FBXO25, RNF34, RPS27A, CUL1, ANAPC1, DTL, ANAPC4, ASB9, MIB1, PSMA1, DCUN1D1, TRIM32, FBXL5, RNF139, RNF138, ASB3, PIAS2, FBXO15, PIAS1, AMFR, ASB5, FBXL3, FBXL2, DERL2, SYVN1, DERL1, ASB11, ASB13, CDC34, ASB15, PSMA8, RAB40B, ASB18, PSMB5, PSMB4, PSMB6, FBXW5, FBXW4, ASB10, STAMBPL1, RNF11, RNF14, FBXO7, NPLOC4, SHPRH, HAC…
GO:0030003~cellular cation homeostasis	51	1.88749	0.0539779	ATP6V0E1, CASR, ATP5B, CXCR3, EDNRB, NUBP1, SLC24A3, SLC24A2, TPT1, TRPV4, CHRNA7, C5AR1, STIM2, CCR9, CCR7, CCR5, ATP2C1, CCR4, CCR3, RYR1, STC1, GLP1R, GPR12, CALCR, FXYD1, C3AR1, DRD2, CCR1, TFR2, TRHR, GPR6, OXTR, BDKRB1, BDKRB2, CCL5, SYPL2, CCL28, CALCB, CCL23, HRH3, SLC30A8, SLC8A1, OPRL1, NPY1R, ITPR3, ATP7A, CCL13, GCM2, TFRC, ATP2A2, F2R
GO:0014050~negative regulation of glutamate secretion	4	0.148038	0.0540313	HRH3, GRM7, ADORA1, NPY5R
GO:0000245~spliceosome assembly	10	0.370096	0.0543999	SRPK2, SFRS9, SNRPD1, RBM5, SF1, SIP1, SFRS1, GEMIN6, SNRPE, SMN1
GO:0006816~calcium ion transport	31	1.1473	0.0544012	ORAI1, CACHD1, DRD2, TRPV2, TPCN2, ATP2B4, NMUR1, SLC24A3, SLC24A2, TPT1, TRPV4, CHRNA7, MCOLN1, TRPM4, SLC8A1, STIM2, STIM1, SLC24A6, CACNG3, CACNG1, ITPR3, CACNA1S, CACNA2D4, ATP2C2, ATP2A2, ATP2C1, CATSPER1, RYR1, CHRNB2, CSN2, F2R
GO:0006164~purine nucleotide biosynthetic process	32	1.18431	0.0565371	ADCY3, ADSS, ATP6V0E1, ATP1B1, ATP1B3, ATP1B2, ATP5B, ATP6AP1, ATP6V1B2, PFAS, ATP2B4, ATIC, ATP5L, ATP5O, ATP6V0D2, ATP5J, AK3, ATP1A1, AMPD2, ATP13A2, AMPD1, ATP7A, ATP2C2, SLC25A13, ATP13A1, ATP2A2, ATP2C1, ATP6V1E1, ATP6V1E2, ATP5C1, ATP8A2, ADSL
GO:0006956~complement activation	12	0.444115	0.0569748	CFP, C9, FCN3, C3, CD46, CLU, C1RL, C4BPB, C1R, C1S, C4BPA, C8G
GO:0042273~ribosomal large subunit biogenesis	5	0.185048	0.0586883	RPL7, RPL26, RPL11, RPL24, PES1
GO:0045935~positive regulation of nucleobase, nucleoside, nucleotide and nucleic acid metabolic process	114	4.2191	0.0592479	MMS19, NCBP1, MYOD1, THRA, RBM4, MORF4L2, CASK, TBP, FOXO3, CNOT7, CBFB, HOXD10, EPC1, GATA2, MLL5, RARB, RPS27A, CIITA, SATB2, RXRB, MTA2, STRN3, RXRG, MLXIPL, GRHL3, SIX4, ARID1B, TBR1, DDIT3, JUNB, PDGFRA, TFAP2B, PIAS2, PIAS1, CAMTA2, TFE3, TFEB, SOX4, SOX6, SMARCB1, TCF3, RUNX2, NR1H4, RNF14, PLAGL2, KLF5, KLF6, ESRRA, EPAS1, RFX4, MAFB, TP53BP1, MAML2, CREBBP, ESRRG, TEAD1, NR4A1, NR4A3, HD…
GO:0019933~cAMP-mediated signaling	22	0.814212	0.0644443	ADCY3, CALCR, OPRL1, DRD2, OPRK1, NPY2R, NPY1R, ADORA1, FSHR, GCGR, GPR3, CRHR1, GRM4, GNAL, NDUFS4, GALR1, CCR3, GLP2R, CALCRL, GRK5, MC3R, GLP1R
GO:0006497~protein amino acid lipidation	14	0.518135	0.0649884	PIGY, PIGX, PIGW, PIGV, ADNP, GPAA1, PIGS, PIGO, PIGL, SEMA6D, PIGF, ATG7, DPM3, ALG12
GO:0055080~cation homeostasis	56	2.07254	0.0650858	SLC9A8, CASR, ATP6V0E1, SLC9A5, ATP5B, SLC7A8, CXCR3, EDNRB, NUBP1, SLC24A3, SLC24A2, TPT1, TRPV4, CHRNA7, C5AR1, STIM2, CCR9, CCR7, CCR5, CCR4, ATP2C1, CCR3, RYR1, STC1, GLP1R, GPR12, CALCR, FXYD1, C3AR1, DRD2, CCR1, TFR2, TRHR, GPR6, OXTR, BDKRB1, BDKRB2, CCL5, SYPL2, CCL28, CALCB, CCL23, HRH3, SLC30A4, SLC30A8, SLC8A1, OPRL1, NPY1R, ITPR3, ATP7A, CCL13, GCM2, TFRC, ATP2A2, F2R, SLC9A1
GO:0035282~segmentation	13	0.481125	0.0657474	BMI1, EGR2, MAFB, LEF1, HES7, PAX1, TCF7L1, MIB1, MEOX1, HOXB6, RIPPLY1, MESP2, MLLT3
GO:0002541~activation of plasma proteins involved in acute inflammatory response	12	0.444115	0.066082	CFP, C9, FCN3, C3, CD46, CLU, C1RL, C4BPB, C1R, C1S, C4BPA, C8G
GO:0070085~glycosylation	28	1.03627	0.0663573	GALNT3, GALNT2, GYPC, GALNT1, FUT8, B3GALT4, ST8SIA1, ALG5, ALG8, ST6GALNAC4, STT3A, ST3GAL5, B3GNT5, ST3GAL6, RPN1, B4GALNT2, DAD1, FUT2, A4GNT, B3GNT2, GAL3ST1, FUT10, DPAGT1, MGAT2, CD37, DPM3, ABO, ALG12
GO:0043413~biopolymer glycosylation	28	1.03627	0.0663573	GALNT3, GALNT2, GYPC, GALNT1, FUT8, B3GALT4, ST8SIA1, ALG5, ALG8, ST6GALNAC4, STT3A, ST3GAL5, B3GNT5, ST3GAL6, RPN1, B4GALNT2, DAD1, FUT2, A4GNT, B3GNT2, GAL3ST1, FUT10, DPAGT1, MGAT2, CD37, DPM3, ABO, ALG12
GO:0006486~protein amino acid glycosylation	28	1.03627	0.0663573	GALNT3, GALNT2, GYPC, GALNT1, FUT8, B3GALT4, ST8SIA1, ALG5, ALG8, ST6GALNAC4, STT3A, ST3GAL5, B3GNT5, ST3GAL6, RPN1, B4GALNT2, DAD1, FUT2, A4GNT, B3GNT2, GAL3ST1, FUT10, DPAGT1, MGAT2, CD37, DPM3, ABO, ALG12
GO:0018243~protein amino acid O-linked glycosylation via threonine	3	0.111029	0.0668402	GALNT3, GALNT2, GALNT1
GO:0018242~protein amino acid O-linked glycosylation via serine	3	0.111029	0.0668402	GALNT3, GALNT2, GALNT1
GO:0007188~G-protein signaling, coupled to cAMP nucleotide second messenger	20	0.740192	0.069121	ADCY3, CALCR, OPRL1, DRD2, NPY2R, OPRK1, NPY1R, ADORA1, FSHR, GCGR, GPR3, CRHR1, GNAL, GRM4, GALR1, CCR3, GLP2R, CALCRL, GRK5, MC3R
GO:0046486~glycerolipid metabolic process	34	1.25833	0.0698128	CHKA, CDIPT, DRD2, CHKB, GPAA1, PIP5K1A, SERINC2, AGPAT6, SERINC5, PIGL, PIP5KL1, PIGF, SERINC1, SLC22A4, PEMT, PTDSS1, PIK3CG, CPT1B, MOGAT1, PIGY, PIGX, PIGW, PIGV, PIK3CD, ADNP, PIGS, LPCAT2, PNPLA3, PIGO, DGAT1, SEMA6D, CD81, DPM3, PIP4K2A, ALG12
GO:0045761~regulation of adenylate cyclase activity	22	0.814212	0.0707251	CALCR, ADCY3, OPRL1, DRD2, OPRK1, ADCYAP1R1, NPY2R, NPY1R, ADORA1, FSHR, GCGR, GPR3, CRHR1, GRM4, EDNRB, GNAL, HRH3, GALR1, NTRK1, GRM7, CALCRL, GLP1R
GO:0008610~lipid biosynthetic process	62	2.2946	0.0730055	TM7SF2, CDIPT, HNF1A, GBGT1, PMVK, SC4MOL, CDS2, ELOVL1, DGAT2L6, RDH8, AGPAT6, PIGL, GLT25D2, PIGF, ST3GAL5, ELOVL2, ELOVL7, PTDSS1, AGPAT4, ACAA2, LPGAT1, PIGY, PIGX, SPTLC3, PIGW, PIGV, ADNP, DPAGT1, PIGS, LPCAT2, PNPLA3, PIGO, DGAT1, SQLE, CD81, CHKA, PGS1, MVD, CYP51A1, CHKB, GPAA1, ST8SIA1, SERINC5, SERINC4, B3GNT5, SERINC1, PEMT, PRKAA1, PRKAA2, ACSL3, GAL3ST1, TMEM195, CPT1B, MOGAT1, PLP1…
GO:0035088~establishment or maintenance of apical/basal cell polarity	6	0.222058	0.0739836	EZR, PRICKLE2, PTK7, PRKCI, LLGL1, MARK2
GO:0006835~dicarboxylic acid transport	6	0.222058	0.0739836	SLC1A5, SLC13A5, SLC26A7, SLC1A7, SLC22A6, SLC13A3
GO:0010498~proteasomal protein catabolic process	23	0.851221	0.0744514	PSMB10, ANAPC1, DERL2, NPLOC4, SYVN1, DERL1, ANAPC4, EDEM3, EDEM1, CD2AP, PSMB9, PSMB5, CCNB1, PSMB4, PSMA1, PSMB6, PSMD11, PSMD10, PSMC2, PSMD2, AMFR, TBL1X, RPS27A
GO:0043161~proteasomal ubiquitin-dependent protein catabolic process	23	0.851221	0.0744514	PSMB10, ANAPC1, DERL2, NPLOC4, SYVN1, DERL1, ANAPC4, EDEM3, EDEM1, CD2AP, PSMB9, PSMB5, CCNB1, PSMB4, PSMA1, PSMB6, PSMD11, PSMD10, PSMC2, PSMD2, AMFR, TBL1X, RPS27A
GO:0006826~iron ion transport	9	0.333087	0.0748005	STEAP3, SLC39A14, TFR2, SLC25A37, SFXN4, HEPH, SFXN2, STEAP1, SFXN5
GO:0046467~membrane lipid biosynthetic process	10	0.370096	0.0762241	B3GNT5, ST3GAL5, LASS4, GBGT1, SPTLC3, LASS3, LASS2, C3ORF57, ST8SIA1, GAL3ST1
GO:0006163~purine nucleotide metabolic process	38	1.40637	0.0769493	ADCY3, ADSS, ATP6V0E1, ATP1B1, ATP1B3, FIGNL1, ATP1B2, ATP5B, ATP6AP1, ATP6V1B2, PFAS, ATP2B4, ATIC, NUDT9, ATP5L, RAB11A, ATP5O, ERCC3, ATP6V0D2, ATP5J, AK3, MYH7, NADK, ATP1A1, AMPD2, ATP13A2, AMPD1, ATP7A, ATP2C2, SLC25A13, ATP13A1, ATP2A2, ATP2C1, ATP6V1E1, ATP6V1E2, ATP5C1, ATP8A2, ADSL
GO:0019935~cyclic-nucleotide-mediated signaling	28	1.03627	0.0775635	CALCR, ADCY3, DRD2, OPRK1, NPY2R, CCR1, ADORA1, GCGR, GPR3, NDUFS4, HRH3, GALR1, CNR1, GLP2R, CALCRL, MC3R, HTR1D, NUDT4, OPRL1, NPY1R, FSHR, CRHR1, GRM4, GNAL, CCR3, MC2R, GRK5, GLP1R
GO:0006412~translation	63	2.33161	0.0809186	MRPS36, RPL18, RPL17, NARS, RPL15, QARS, IARS2, EIF3CL, RPS3A, RPLP0, EIF1AX, TRMT6, RPLP1, RPL10, FAU, RPL11, POLG2, TPR, RPS27A, MRPL3, EIF2S3, MRPL9, EEF2, MRPS7, RPS4X, GTF2B, RPS18, MRPS18C, MRPS18B, DHX29, EIF4A1, MRPL49, FARSB, MRPS16, RPL27A, RPS15A, KARS, QRSL1, RPS25, MRPL10, MRPL13, RPL32, MRPL15, RPL7, PARS2, RPL34, LARS, EIF3K, MRPL55, EIF3J, RPL7A, MARS, RPSA, EEF1A1, RPL26, DALRD3,…
GO:0007379~segment specification	5	0.185048	0.0810453	BMI1, MEOX1, MAFB, RIPPLY1, MLLT3
GO:0009167~purine ribonucleoside monophosphate metabolic process	7	0.259067	0.0822908	ADSS, ATIC, AK3, ADSL, AMPD2, PFAS, AMPD1
GO:0009126~purine nucleoside monophosphate metabolic process	7	0.259067	0.0822908	ADSS, ATIC, AK3, ADSL, AMPD2, PFAS, AMPD1
GO:0043967~histone H4 acetylation	7	0.259067	0.0822908	ING4, EPC1, ING3, PHF16, RUVBL2, RUVBL1, BRD8
GO:0015858~nucleoside transport	4	0.148038	0.0836822	SLC29A1, SLC29A3, SLC35B2, SLC28A3
GO:0006621~protein retention in ER lumen	4	0.148038	0.0836822	KDELR3, KDELR2, GPAA1, KDELR1
GO:0006658~phosphatidylserine metabolic process	4	0.148038	0.0836822	SERINC2, SERINC5, SERINC1, PTDSS1
GO:0030163~protein catabolic process	112	4.14508	0.0839009	RNF216, SAE1, MYLIP, OTUB2, CD2AP, KLHL3, LNX1, CUL7, BTBD1, KLHL9, ATG7, FBXO25, RNF34, CUL1, RPS27A, ANAPC1, DTL, ANAPC4, ASB9, MIB1, PSMA1, DCUN1D1, TRIM32, FBXL5, RNF139, RNF138, ASB3, PIAS2, FBXO15, PIAS1, AMFR, ASB5, FBXL3, FBXL2, DERL2, SYVN1, DERL1, ASB11, ASB13, CDC34, ASB15, PSMA8, RAB40B, ASB18, PSMB5, PSMB4, PSMB6, FBXW5, FBXW4, ASB10, STAMBPL1, RNF11, RNF14, FBXO7, NPLOC4, SHPRH, HAC…
GO:0006119~oxidative phosphorylation	22	0.814212	0.0845062	NDUFA4, NDUFA2, ATP6V0E1, NDUFA3, ATP5B, ATP6AP1, NDUFC2, ATP6V1B2, NDUFC1, NDUFA10, NDUFA1, NDUFB1, NDUFS6, NDUFS4, ATP6V1E1, ATP6V1E2, ATP5C1, ATP5L, ATP5O, NDUFS2, ATP6V0D2, ATP5J
GO:0015850~organic alcohol transport	8	0.296077	0.0866082	SLC2A8, SLC5A3, SLC44A1, SLC22A18, AQP9, LY6E, AQP7, SLC5A7
GO:0007187~G-protein signaling, coupled to cyclic nucleotide second messenger	25	0.925241	0.0879744	ADCY3, CALCR, DRD2, OPRK1, NPY2R, CCR1, GCGR, ADORA1, GPR3, HRH3, GALR1, CNR1, GLP2R, CALCRL, MC3R, HTR1D, OPRL1, NPY1R, FSHR, CRHR1, GRM4, GNAL, CCR3, MC2R, GRK5
GO:0015986~ATP synthesis coupled proton transport	11	0.407106	0.0882616	ATP6V0E1, ATP5B, ATP6AP1, ATP6V1E1, ATP6V1E2, ATP5C1, ATP5L, ATP5O, ATP6V1B2, ATP6V0D2, ATP5J
GO:0015985~energy coupled proton transport, down electrochemical gradient	11	0.407106	0.0882616	ATP6V0E1, ATP5B, ATP6AP1, ATP6V1E1, ATP6V1E2, ATP5C1, ATP5L, ATP5O, ATP6V1B2, ATP6V0D2, ATP5J
GO:0031279~regulation of cyclase activity	22	0.814212	0.0920183	CALCR, ADCY3, OPRL1, DRD2, OPRK1, ADCYAP1R1, NPY2R, NPY1R, ADORA1, FSHR, GCGR, GPR3, CRHR1, GRM4, EDNRB, GNAL, HRH3, GALR1, NTRK1, GRM7, CALCRL, GLP1R
GO:0051173~positive regulation of nitrogen compound metabolic process	115	4.25611	0.0958398	MMS19, NCBP1, MYOD1, THRA, RBM4, MORF4L2, CASK, TBP, FOXO3, CNOT7, CBFB, HOXD10, EPC1, GATA2, MLL5, RARB, RPS27A, CIITA, SATB2, RXRB, MTA2, STRN3, RXRG, MLXIPL, GRHL3, SIX4, ARID1B, TBR1, DDIT3, JUNB, PDGFRA, TFAP2B, PIAS2, PIAS1, CAMTA2, TFE3, TFEB, SOX4, SOX6, SMARCB1, TCF3, RUNX2, NR1H4, RNF14, PLAGL2, KLF5, KLF6, ESRRA, EPAS1, RFX4, MAFB, TP53BP1, MAML2, CREBBP, ESRRG, TEAD1, NR4A1, NR4A3, HD…
GO:0006418~tRNA aminoacylation for protein translation	12	0.444115	0.0987869	NARS, PARS2, LARS, FARSB, DALRD3, QARS, CARS2, IARS2, POLG2, TPR, KARS, MARS
GO:0043039~tRNA aminoacylation	12	0.444115	0.0987869	NARS, PARS2, LARS, FARSB, DALRD3, QARS, CARS2, IARS2, POLG2, TPR, KARS, MARS
GO:0043038~amino acid activation	12	0.444115	0.0987869	NARS, PARS2, LARS, FARSB, DALRD3, QARS, CARS2, IARS2, POLG2, TPR, KARS, MARS

## Sheet: Molecular function
Additional file 1: Gene Ontology classifications and terms for 3,319 sperm transcripts by microarray analysis. An Excel file listing GO analysis statistics for all annotated genes that were expressed in sperm by microarray analysis. The GO categories i) Biological process, ii) Molecular function, and iii) Cellular component are shown on separate spreadsheets; Count - number of genes associated wi…
Term	Count	%	PValue	Genes
GO:0008270~zinc ion binding	480	25.7649	4.73132e-46	FLYWCH1, REST, USP51, PGR, ZNF775, ZNF773, ADAM2, ZNF772, ZNF397, LUC7L2, ZNF391, ZNF642, L3MBTL4, ZNF643, TADA2A, RXRB, RXRA, ZHX1, ZNF790, ZNF791, ZNF649, BSN, ZNF502, ZNF792, ZNF503, ZNF793, PCLO, ZNF37A, ZNF383, UNC13B, ZNF382, UNC13A, FAM90A10, ZNF41, ZNF613, ZNF614, ZNF79, ZNF517, ZNF132, MOB2, DIDO1, ZNF615, ZNF616, ADAP1, ARIH1, CDADC1, ZNF74, ZNF124, DHX57, GIT1, ZNF527, ASXL2, ZNF622, A…
GO:0046914~transition metal ion binding	502	26.9458	1.31818e-30	FLYWCH1, REST, USP51, PGR, ZNF775, ZNF773, ADAM2, ZNF772, ZNF397, LUC7L2, ZNF391, ZNF642, L3MBTL4, ZNF643, TADA2A, RXRB, RXRA, ZHX1, ZNF790, ZNF791, ZNF649, BSN, ZNF502, ZNF792, ZNF503, ZNF793, PCLO, ZNF37A, EIF2AK1, ZNF383, UNC13B, ZNF382, UNC13A, FAM90A10, ZNF41, ZNF613, ZNF614, ZNF79, ZNF517, ZNF132, MOB2, DIDO1, ZNF615, ZNF616, ADAP1, ARIH1, CDADC1, ZNF74, ZNF124, DHX57, GIT1, ZNF527, ASXL2, …
GO:0003677~DNA binding	419	22.4906	2.15879e-24	FLYWCH1, HOXD13, REST, PGR, ZNF775, ZNF773, MED26, ZNF772, ZNF397, TIGD4, ZNF391, IKBKAP, L3MBTL4, ZNF642, ZNF643, TADA2A, TIGD1, RXRB, LIG1, RXRA, ZHX1, ZNF790, ZNF791, ZNF649, ZNF502, ZNF792, ZNF793, ZNF37A, RPS15, ZNF383, MYO18A, ZNF382, UNCX, ZNF41, ZNF613, ZNF614, ZNF79, ZNF517, ZNF132, MYBL2, ZNF615, ZNF616, ARX, ZNF74, ZNF124, ZNF527, ZNF529, L3MBTL, KLF17, ZSCAN1, ZNF627, ZSCAN2, ZNF526, …
GO:0046872~metal ion binding	637	34.1922	3.41379e-20	FLYWCH1, PDP1, REST, ITSN1, USP51, PGR, MAP3K6, ZNF775, ZNF773, ADAM2, ZNF772, ZNF397, LUC7L2, ZNF391, CDH23, ZNF642, L3MBTL4, ZNF643, TADA2A, RXRB, RXRA, LIG1, ZHX1, ZNF790, ZNF502, ZNF649, BSN, ZNF791, ZNF792, ZNF503, COLEC12, ZNF793, PCLO, MARK1, ZNF37A, MARK2, EIF2AK1, RYR3, RYR2, ZNF383, UNC13B, UNC13A, ZNF382, FAM90A10, ZNF41, ZNF613, ZNF614, ZNF79, ZNF517, MOB2, ZNF132, CACNB1, FLG2, CACNB…
GO:0043169~cation binding	639	34.2995	1.44047e-19	FLYWCH1, PDP1, REST, ITSN1, USP51, PGR, MAP3K6, ZNF775, ZNF773, ADAM2, ZNF772, ZNF397, LUC7L2, ZNF391, CDH23, ZNF642, L3MBTL4, ZNF643, TADA2A, RXRB, RXRA, LIG1, ZHX1, ZNF790, ZNF502, ZNF649, BSN, ZNF791, ZNF792, ZNF503, COLEC12, ZNF793, PCLO, MARK1, ZNF37A, MARK2, EIF2AK1, RYR3, RYR2, ZNF383, UNC13B, UNC13A, ZNF382, FAM90A10, ZNF41, ZNF613, ZNF614, ZNF79, ZNF517, MOB2, ZNF132, CACNB1, FLG2, CACNB…
GO:0005524~ATP binding	279	14.9758	1.25603e-18	RAD51C, ADCY2, AURKC, CCT2, AURKB, CLK1, MAP3K6, CLK3, CLK4, DHX33, DHX36, DHX30, IKBKAP, PAN3, TNIK, KIF5B, KIF5A, LIG1, MYH3, AARS, KIF5C, PIM1, UBE2J1, MYH6, MARK3, MYH9, MARK4, MARK1, MARK2, TXNDC3, MYO18B, EIF2AK1, DHX29, MAPK3, TXNDC6, NEK8, CAMK1, NEK9, MAPK8, NEK4, NEK5, MYO18A, EIF2AK4, PFKFB3, CDC34, HSPA1B, NAGK, MST4, MYO9A, CAMKV, VRK3, MYO15A, NAT10, AKD1, DHX57, DHX8, KIF3B, TAOK2,…
GO:0032559~adenyl ribonucleotide binding	281	15.0832	2.23755e-18	RAD51C, ADCY2, AURKC, CCT2, AURKB, CLK1, MAP3K6, CLK3, CLK4, DHX33, DHX36, DHX30, IKBKAP, PAN3, TNIK, KIF5B, KIF5A, LIG1, MYH3, AARS, KIF5C, PIM1, UBE2J1, MYH6, MARK3, MYH9, MARK4, MARK1, MARK2, TXNDC3, MYO18B, EIF2AK1, DHX29, MAPK3, TXNDC6, NEK8, CAMK1, NEK9, MAPK8, NEK4, NEK5, MYO18A, EIF2AK4, PFKFB3, CDC34, HSPA1B, NAGK, MST4, MYO9A, CAMKV, VRK3, MYO15A, NAT10, AKD1, DHX57, DHX8, KIF3B, TAOK2,…
GO:0043167~ion binding	639	34.2995	6.18752e-18	FLYWCH1, PDP1, REST, ITSN1, USP51, PGR, MAP3K6, ZNF775, ZNF773, ADAM2, ZNF772, ZNF397, LUC7L2, ZNF391, CDH23, ZNF642, L3MBTL4, ZNF643, TADA2A, RXRB, RXRA, LIG1, ZHX1, ZNF790, ZNF502, ZNF649, BSN, ZNF791, ZNF792, ZNF503, COLEC12, ZNF793, PCLO, MARK1, ZNF37A, MARK2, EIF2AK1, RYR3, RYR2, ZNF383, UNC13B, UNC13A, ZNF382, FAM90A10, ZNF41, ZNF613, ZNF614, ZNF79, ZNF517, MOB2, ZNF132, CACNB1, FLG2, CACNB…
GO:0030554~adenyl nucleotide binding	287	15.4053	1.80179e-16	RAD51C, ADCY2, AURKC, CCT2, AURKB, CLK1, MAP3K6, CLK3, CLK4, DHX33, DHX36, DHX30, IKBKAP, PAN3, TNIK, KIF5B, KIF5A, LIG1, MYH3, AARS, KIF5C, PIM1, UBE2J1, MYH6, MARK3, MYH9, MARK4, MARK1, MARK2, TXNDC3, MYO18B, EIF2AK1, DHX29, MAPK3, TXNDC6, NEK8, CAMK1, NEK9, MAPK8, NEK4, NEK5, MYO18A, EIF2AK4, PFKFB3, CDC34, HSPA1B, NAGK, MST4, MYO9A, CAMKV, NPHP3, VRK3, MYO15A, NAT10, AKD1, DHX57, DHX8, KIF3B,…
GO:0001883~purine nucleoside binding	287	15.4053	1.20465e-15	RAD51C, ADCY2, AURKC, CCT2, AURKB, CLK1, MAP3K6, CLK3, CLK4, DHX33, DHX36, DHX30, IKBKAP, PAN3, TNIK, KIF5B, KIF5A, LIG1, MYH3, AARS, KIF5C, PIM1, UBE2J1, MYH6, MARK3, MYH9, MARK4, MARK1, MARK2, TXNDC3, MYO18B, EIF2AK1, DHX29, MAPK3, TXNDC6, NEK8, CAMK1, NEK9, MAPK8, NEK4, NEK5, MYO18A, EIF2AK4, PFKFB3, CDC34, HSPA1B, NAGK, MST4, MYO9A, CAMKV, NPHP3, VRK3, MYO15A, NAT10, AKD1, DHX57, DHX8, KIF3B,…
GO:0001882~nucleoside binding	288	15.4589	1.63002e-15	RAD51C, ADCY2, AURKC, CCT2, AURKB, CLK1, MAP3K6, CLK3, CLK4, DHX33, DHX36, DHX30, IKBKAP, PAN3, TNIK, KIF5B, KIF5A, LIG1, MYH3, AARS, KIF5C, PIM1, UBE2J1, MYH6, MARK3, MYH9, MARK4, MARK1, MARK2, TXNDC3, MYO18B, EIF2AK1, DHX29, MAPK3, TXNDC6, NEK8, CAMK1, NEK9, MAPK8, NEK4, NEK5, MYO18A, EIF2AK4, PFKFB3, CDC34, HSPA1B, NAGK, MST4, MYO9A, CAMKV, NPHP3, VRK3, MYO15A, NAT10, AKD1, DHX57, DHX8, KIF3B,…
GO:0030528~transcription regulator activity	258	13.8486	1.49276e-11	CDX2, HOXD13, REST, HMGN5, MAGED1, PGR, MED26, ZNF397, ABRA, RARA, CREB3L3, IKBKAP, L3MBTL4, RARG, TADA2A, RXRB, STRN3, RXRA, ZHX1, MED14, PPARGC1B, ZNF37A, BTF3L3, MTF1, MLLT10, PRDM2, LRCH4, ZNF382, UNCX, SUPT6H, ZNF41, ZNF132, ELL, MYT1, MYBL2, ARX, TAL1, AHRR, ATN1, HEXIM1, DRAP1, HTATSF1, LHX3, LHX4, KLF6, KLF7, IKZF3, CREBBP, MAML2, L3MBTL, EN1, DDX5, ZSCAN1, ZSCAN2, ZFHX4, TCEB3C, TCEB3B, …
GO:0000166~nucleotide binding	352	18.8943	9.9563e-11	RAD51C, ADCY2, AURKC, SYNCRIP, CCT2, AURKB, CLK1, NONO, SFRS7, MAP3K6, SFRS4, CRY2, CLK3, NT5C2, CLK4, DHX33, DHX36, DHX30, IKBKAP, PAN3, TNIK, KIF5B, KIF5A, LIG1, MYH3, KIF5C, AARS, PIM1, UBE2J1, MYH6, MARK3, MYH9, MARK4, PPARGC1B, MARK1, BOLL, MARK2, TXNDC3, MYO18B, EIF2AK1, DHX29, MAPK3, TXNDC6, NEK8, CAMK1, NEK9, MAPK8, NEK4, NEK5, MYO18A, EIF2AK4, FUS, PFKFB3, CDC34, HSPA1B, NAGK, MST4, MYO9…
GO:0003779~actin binding	79	4.24047	1.83607e-10	LIMA1, ENAH, TLN1, MYBPC2, WASF3, MYO7B, HIP1R, MYBPC1, TLN2, MYO7A, WASF1, LMO7, VILL, SYNPO2L, TTLL3, HOOK1, MED28, ABRA, MKL2, MKL1, KLHL20, KIAA1949, FMNL2, TWF2, MYH3, VIL1, MYH6, MYH9, PALLD, VASP, FMN1, MYO18B, SMTN, CCR5, CFL2, WASL, DBN1, FHOD1, SPTB, MYO5A, TRIOBP, DIAPH1, DIAPH2, DIAPH3, FHDC1, TPM2, DAAM2, MYO9A, TPM4, TPM3, CORO2A, PFN3, SYN1, MACF1, DMD, MYO15A, WIPF2, AVIL, WIPF3, …
GO:0032553~ribonucleotide binding	296	15.8884	2.60952e-10	RAD51C, ADCY2, AURKC, CCT2, AURKB, CLK1, MAP3K6, CLK3, CLK4, DHX33, DHX36, DHX30, IKBKAP, PAN3, TNIK, KIF5B, KIF5A, LIG1, MYH3, AARS, KIF5C, PIM1, UBE2J1, MYH6, MARK3, MYH9, MARK4, MARK1, MARK2, TXNDC3, MYO18B, EIF2AK1, DHX29, MAPK3, TXNDC6, NEK8, CAMK1, NEK9, MAPK8, NEK4, NEK5, MYO18A, EIF2AK4, PFKFB3, CDC34, HSPA1B, NAGK, MST4, MYO9A, CAMKV, VRK3, MYO15A, NAT10, AKD1, DHX57, DHX8, RANBP17, KIF3…
GO:0032555~purine ribonucleotide binding	296	15.8884	2.60952e-10	RAD51C, ADCY2, AURKC, CCT2, AURKB, CLK1, MAP3K6, CLK3, CLK4, DHX33, DHX36, DHX30, IKBKAP, PAN3, TNIK, KIF5B, KIF5A, LIG1, MYH3, AARS, KIF5C, PIM1, UBE2J1, MYH6, MARK3, MYH9, MARK4, MARK1, MARK2, TXNDC3, MYO18B, EIF2AK1, DHX29, MAPK3, TXNDC6, NEK8, CAMK1, NEK9, MAPK8, NEK4, NEK5, MYO18A, EIF2AK4, PFKFB3, CDC34, HSPA1B, NAGK, MST4, MYO9A, CAMKV, VRK3, MYO15A, NAT10, AKD1, DHX57, DHX8, RANBP17, KIF3…
GO:0017076~purine nucleotide binding	302	16.2104	2.26275e-09	RAD51C, ADCY2, AURKC, CCT2, AURKB, CLK1, MAP3K6, CLK3, CLK4, DHX33, DHX36, DHX30, IKBKAP, PAN3, TNIK, KIF5B, KIF5A, LIG1, MYH3, AARS, KIF5C, PIM1, UBE2J1, MYH6, MARK3, MYH9, MARK4, MARK1, MARK2, TXNDC3, MYO18B, EIF2AK1, DHX29, MAPK3, TXNDC6, NEK8, CAMK1, NEK9, MAPK8, NEK4, NEK5, MYO18A, EIF2AK4, PFKFB3, CDC34, HSPA1B, NAGK, MST4, MYO9A, CAMKV, NPHP3, VRK3, MYO15A, NAT10, AKD1, DHX57, DHX8, RANBP1…
GO:0004674~protein serine/threonine kinase activity	92	4.93827	5.0874e-09	BCKDK, STK31, STK38, AURKC, PKMYT1, AURKB, CLK1, PAK7, MAP3K6, PDPK1, CLK3, SLK, AAK1, PAK4, CLK4, STK39, ADCK4, SIK2, SIK3, AKT2, PRKCA, IRAK1, SGK2, TNIK, CSNK1G1, STK24, PHKG2, PIM1, MINK1, RPS6KC1, PRKCG, MARK3, PRKCE, CDKL3, MARK4, PRKCD, MARK1, MARK2, MAP4K3, MAST3, MAP4K4, EIF2AK1, CDK11A, MAPK3, NEK8, CAMK1, NEK9, MAPK8, CDK11B, NEK4, MAP3K14, NEK5, EIF2AK4, MAP3K11, CAMK1D, PRKCZ, STK10,…
GO:0003723~RNA binding	134	7.1927	1.39708e-08	SCAF1, NCBP1, NAF1, RPL19, RPL14, SRP68, RPL15, RBM4, EIF5A, SYNCRIP, NONO, SFRS7, SFRS4, SRRM2, SFRS8, RPLP1, SRRM1, FAU, DDX21, LSM2, DHX30, RBM12, CARS, AARS, HNRNPR, BOLL, PPARGC1B, HNRNPU, RSL1D1, SLTM, PA2G4, RPS18, KDM2B, RPS19, RPS16, RPS14, UBR5, SNRPB, RPS11, AKAP1, SUPT6H, FUS, SETD1B, SETD1A, DUSP11, WT1, SFRS15, DDX46, DDX3X, HEXIM1, HTATSF1, HNRNPF, DDX3Y, HNRNPD, ZNF74, RPL5, RPL10…
GO:0003712~transcription cofactor activity	79	4.24047	3.31457e-08	ZBTB32, MYOD1, CDX2, THRB, RBM4, HR, RLIM, MAGED1, MAX, MLL5, PBXIP1, MED26, ABRA, RARA, MKL2, COL11A2, MKL1, TADA2A, RXRB, RXRA, GABPA, RING1, SF1, TLE1, MED14, SPEN, ARID1B, HMGA1, PPARGC1B, MED6, EP300, NCOA2, MTF1, SMARCE1, NCOA4, NAB2, ZNF136, NFE2L1, CARM1, NSD1, SMARCA2, RNF20, SRCAP, ZNF274, NFYC, PRDM16, CALCOCO1, ATF2, CIR1, ATN1, DRAP1, ELK4, NFATC4, RNF14, ERF, TAF4, KLF7, CREB1, TRIM…
GO:0003774~motor activity	41	2.20075	4.9985e-08	MYO5A, KIF27, MYO7B, MYO7A, DNAH3, KLC4, KIF9, KLC2, DNAH2, MYO9A, KIF2B, NPHP3, KLC1, STARD9, MYO15A, APPBP2, KIF21A, KIF21B, KIF3B, KIF5B, KIF5A, KIF17, MYH3, KIF5C, DNHD1, MYH6, KIF16B, MYH9, DNAI2, DCTN1, KIF1C, KIF1A, MYO10, MYO18B, KIF1B, MYH11, MYO19, MYH14, MYO18A, MYH10, KIF20A
GO:0008134~transcription factor binding	101	5.42136	7.50649e-08	MYOD1, CDX2, THRB, RBM4, MAGED1, MLL5, MED26, ABRA, RARA, MYST1, MYST4, RARG, TADA2A, RXRB, RXRA, RBL1, GABPA, PIM1, MLXIPL, MED14, ARNTL, ARID1B, HDAC11, PPARGC1B, EP300, MTF1, SMARCE1, NFE2L1, RNF20, SMARCA2, SMARCA4, CAMTA2, ATF2, ATN1, DRAP1, ELK4, RNF14, TAF4, KLF7, MAFB, TP53BP2, MAML2, CREBBP, DDX5, KAT5, BRCA1, ATF5, SAP130, PSMC3, SMARCC1, GTF2F1, DYRK1B, SMARCC2, DNMT1, RAD54L2, DDX54, …
GO:0030695~GTPase regulator activity	84	4.50886	9.7745e-08	RAB3GAP1, ARHGAP17, ITSN1, MCF2L, RAB3IP, RGL1, ARHGAP21, ARHGAP20, AGAP2, ARHGEF2, TNIK, ARHGEF7, ARHGEF18, ARHGEF6, ARHGEF16, SIPA1L2, MINK1, SIPA1L3, RPH3A, ARHGAP23, WAS, TBCK, FARP2, ARHGEF11, ARHGAP30, MAP4K3, MAP4K4, ARHGAP32, RAB11FIP3, SGSM1, SGSM2, RASGRF1, SIPA1L1, ACAP1, IPO5, WASL, SPATA13, RAP1GAP, CYTH1, MAP4K2, ASAP2, MAP4K1, AKAP13, ASAP1, CYTH2, ASAP3, MYO9A, ADAP1, PLEKHG2, DOC…
GO:0016563~transcription activator activity	84	4.50886	1.88519e-07	MYOD1, E2F3, FOXK1, RBM4, PPARG, FOXO1, HMGN5, MAGED1, MAX, MLL5, MED26, ABRA, RARA, MKL2, COL11A2, MKL1, MYST4, EGR1, IRAK1, AR, BRF1, RXRB, EGR4, ZNF287, RXRA, GABPA, RING1, MLXIPL, ARID1A, MED14, SPEN, ARID1B, NPAS4, HLTF, HMGA1, PPARGC1B, MED6, EP300, NCOA2, MTF1, SMARCE1, NCOA4, CARM1, SMARCA2, SRCAP, RNF20, SMARCA4, ING2, ONECUT1, GLIS2, NFYC, PRDM16, SOX9, WT1, CALCOCO1, ATF2, CXXC1, TEAD4…
GO:0042623~ATPase activity, coupled	62	3.32797	2.16896e-07	ABCF1, ATP5E, RAD51C, ATP6V0E1, MOV10L1, ATP8B1, DHX33, DHX36, DDX21, DHX30, ATP8B3, NSF, ATP8B4, G3BP1, MYH6, MYH9, DHX29, BPTF, ATP9B, EIF4A2, ATP9A, EIF4A1, RUVBL2, SMARCA2, MYO18A, SPAST, SMARCA4, CETN1, ABCA4, ABCA3, CHD1L, DDX46, ERCC6, DDX3X, RAD51L1, KATNA1, DDX3Y, TAP1, CHD2, RAD51L3, CHD5, DDX43, CHD4, CHD3, DDX42, DHX57, DHX8, UPF1, ATP11B, ATP11A, ATP11C, DDX5, ATP13A5, ATP13A4, DDX58…
GO:0004672~protein kinase activity	113	6.06549	2.27515e-07	STK31, NRBP1, STK38, FGFRL1, AURKC, PKMYT1, CLK1, AURKB, MAP3K6, CLK3, AAK1, CLK4, STK39, MATK, IKBKAP, PAN3, TNIK, CSNK1G1, STK24, PIM1, RPS6KC1, MARK3, CDKL3, MARK4, MARK1, MARK2, MAP4K3, MAP4K4, EIF2AK1, MAPK3, NEK8, CAMK1, NEK9, MAPK8, NEK4, NEK5, EIF2AK4, FGFR2, STK10, MAP4K2, MAP4K1, AKAP13, ULK4, MST4, CAMKV, VRK3, SBK1, TTBK1, LMTK3, DYRK3, STK38L, TAOK2, TAOK1, OXSR1, GUCY2D, RPS6KL1, NT…
GO:0060589~nucleoside-triphosphatase regulator activity	84	4.50886	2.62184e-07	RAB3GAP1, ARHGAP17, ITSN1, MCF2L, RAB3IP, RGL1, ARHGAP21, ARHGAP20, AGAP2, ARHGEF2, TNIK, ARHGEF7, ARHGEF18, ARHGEF6, ARHGEF16, SIPA1L2, MINK1, SIPA1L3, RPH3A, ARHGAP23, WAS, TBCK, FARP2, ARHGEF11, ARHGAP30, MAP4K3, MAP4K4, ARHGAP32, RAB11FIP3, SGSM1, SGSM2, RASGRF1, SIPA1L1, ACAP1, IPO5, WASL, SPATA13, RAP1GAP, CYTH1, MAP4K2, ASAP2, MAP4K1, AKAP13, ASAP1, CYTH2, ASAP3, MYO9A, ADAP1, PLEKHG2, DOC…
GO:0008092~cytoskeletal protein binding	97	5.20666	4.22456e-07	ENAH, CROCC, LMO7, HOOK1, MED28, ABRA, TWF2, KIF5B, MYH3, MYH6, MYH9, MARK4, FARP2, MYO18B, CCR5, CLIP2, DBN1, SPTB, DIAPH1, DIAPH2, DIAPH3, FHDC1, MYO9A, DAAM2, CORO2A, PFN3, MACF1, KATNA1, MYO15A, DMD, CLASP1, CLASP2, SSX2IP, STK38L, SPTBN4, BRCA1, CORO1C, CORO1B, MYO10, SYNE1, SPTBN2, MYH11, SPTBN1, MARCKS, MYO19, MYH14, MYLK, MYH10, TLN1, LIMA1, WASF3, MYBPC2, HIP1R, MYBPC1, TLN2, MYO7B, WASF…
GO:0016887~ATPase activity	71	3.81106	4.54927e-07	ABCF1, RAD51C, ATP5E, ATP6V0E1, ABCF3, MOV10L1, ATP8B1, DHX33, DHX36, DDX21, ACIN1, DHX30, ATP8B3, NSF, ATP6, ATP8B4, G3BP1, MYH6, MYH9, HLTF, KIF1B, BPTF, DHX29, ATP9B, EIF4A2, ATP9A, EIF4A1, RUVBL2, SMARCA2, MYO18A, SPAST, SMARCA4, DNAH3, CETN1, DNAH2, ABCA1, ABCA4, ABCA3, CHD1L, DDX46, ERCC6, DDX3X, RAD51L1, KATNA1, DDX3Y, TAP1, CHD2, RAD51L3, CHD5, CHD4, DDX43, CHD3, DDX42, DHX57, DHX8, UPF1,…
GO:0004386~helicase activity	37	1.98604	2.52187e-06	HELZ, CETN1, MOV10L1, ERCC6, DDX46, MCM7, CHD1L, DDX3X, DDX3Y, CHD2, DHX33, DDX21, DHX36, DHX30, CHD5, DDX43, CHD4, DHX57, DDX42, CHD3, DHX8, UPF1, G3BP1, DDX5, HLTF, DDX58, DHX29, EIF4A2, EIF4A1, RAD54L2, RUVBL2, DHX40, DDX54, SRCAP, SMARCA2, DDX53, SMARCA4
GO:0005083~small GTPase regulator activity	59	3.16694	3.09714e-06	RAB3GAP1, ITSN1, MCF2L, RGL1, AGAP2, ARHGEF2, TNIK, ARHGEF7, ARHGEF18, ARHGEF6, ARHGEF16, MINK1, RPH3A, WAS, TBCK, FARP2, ARHGEF11, MAP4K3, MAP4K4, SGSM1, RAB11FIP3, SGSM2, RASGRF1, ACAP1, WASL, SPATA13, CYTH1, MAP4K2, ASAP2, ASAP1, AKAP13, MAP4K1, CYTH2, ASAP3, ADAP1, PLEKHG2, GMIP, SOS1, SOS2, TBC1D1, FGD5, FGD6, IQSEC2, GIT1, ABR, VAV3, TBC1D10B, TBC1D10A, RGNEF, VAV2, RALGDS, DOCK4, ADAP2, SY…
GO:0003777~microtubule motor activity	25	1.34192	3.38015e-06	KIF27, DNAH3, KLC4, DNAH2, KLC2, KIF9, KIF2B, NPHP3, KLC1, STARD9, APPBP2, KIF21A, KIF21B, KIF3B, KIF5B, KIF17, KIF5A, KIF5C, DNHD1, KIF16B, DNAI2, KIF1C, KIF1A, KIF1B, KIF20A
GO:0070035~purine NTP-dependent helicase activity	29	1.55663	3.65294e-06	CETN1, MOV10L1, CHD1L, DDX46, DDX3X, DDX3Y, CHD2, DHX33, DDX21, DHX36, DHX30, CHD5, CHD4, DDX43, CHD3, DDX42, DHX57, DHX8, UPF1, G3BP1, DDX5, DDX58, DHX29, EIF4A2, EIF4A1, RUVBL2, DHX40, DDX54, DDX53
GO:0008026~ATP-dependent helicase activity	29	1.55663	3.65294e-06	CETN1, MOV10L1, CHD1L, DDX46, DDX3X, DDX3Y, CHD2, DHX33, DDX21, DHX36, DHX30, CHD5, CHD4, DDX43, CHD3, DDX42, DHX57, DHX8, UPF1, G3BP1, DDX5, DDX58, DHX29, EIF4A2, EIF4A1, RUVBL2, DHX40, DDX54, DDX53
GO:0005198~structural molecule activity	112	6.01181	4.07051e-06	RPL19, RPL14, CCIN, CROCC, RPL15, PNN, KRT80, RPLP1, FAU, KRT85, RPS27A, MATN3, COL22A1, MYH6, RSL1D1, RPS18, RPS19, ACTL7A, RPS16, MRPS18B, RPS14, RPS15, RPS12, MRPL47, RPS11, COL1A1, COL24A1, MRPL43, SPTB, LMNB2, FLG2, LLGL1, EIF3A, DMD, RPL5, RPL10A, RPL4, RPS23, COL18A1, MUC2, RPSA, SPTBN4, RPS9, COL16A1, RPS5, MUC6, SHANK2, MUC4, RPS7, COL14A1, HNRNPH2, RPL18A, MYH11, SPTBN2, TSGA10, SPTBN1,…
GO:0003713~transcription coactivator activity	49	2.63017	4.15457e-06	MYOD1, RBM4, MAGED1, MAX, MLL5, MED26, ABRA, RARA, MKL2, COL11A2, MKL1, RXRB, RXRA, GABPA, RING1, MED14, ARID1B, HMGA1, PPARGC1B, MED6, NCOA2, EP300, SMARCE1, MTF1, NCOA4, CARM1, RNF20, SRCAP, SMARCA2, NFYC, PRDM16, CALCOCO1, ATF2, NFATC4, RNF14, KLF7, TAF4, CREBBP, MAML2, TRIM28, KAT5, BRCA1, ATXN7L3, SAP130, PSMC3, DYRK1B, GTF2F1, SMARCC1, SMARCC2
GO:0003735~structural constituent of ribosome	41	2.20075	5.68252e-06	RPL19, RPL14, RPL15, RPL36, RPL38, RPL39, RPS2, MRPL11, RPL31, RPLP1, FAU, RPL5, RPL4, RPL10A, RPS27A, RPS23, RPSA, RPL26, RPL27, RPS9, RPL24, MRPS7, RPS5, RPL29, RPS7, RSL1D1, RPS18, HNRNPH2, RPS19, MRPS18B, RPL23, RPL18A, RPS16, RPL41, RPL13A, RPS14, RPS15, RPS12, MRPL47, RPS11, MRPL43
GO:0005201~extracellular matrix structural constituent	26	1.3956	8.55795e-06	COL3A1, COL9A1, COL9A2, COMP, COL27A1, COL11A2, COL11A1, COL4A4, COL18A1, MUC2, COL4A3, MATN3, COL4A1, COL13A1, COL5A3, MUC6, COL5A2, COL5A1, MUC4, COL4A5, MUC3A, COL14A1, COL19A1, MUC5AC, COL1A1, COL24A1
GO:0003700~transcription factor activity	155	8.31991	2.39075e-05	MYOD1, CDX2, THRB, HOXD13, FOXO1, ZXDA, PGR, ZNF187, ZNF397, RARA, ZNF445, CREB3L3, MYST2, L3MBTL4, RARG, TADA2A, RXRB, STRN3, RXRA, GABPA, ZHX1, MLXIPL, ARNTL, ZNF3, FOXN3, ZNF37A, PA2G4, EP300, BTF3L3, MTF1, TCFL5, HOXD3, MLLT10, NFE2L1, PRDM2, UNCX, SUPT6H, ZNF41, HMGB2, ZNF132, ONECUT1, MYBL2, MYT1, SOX9, WT1, ATF2, ARX, TAL1, HOXA4, ELK4, DRAP1, TEAD4, LHX3, LHX4, EWSR1, SREBF1, KLF6, KLF7, …
GO:0003682~chromatin binding	36	1.93237	3.37588e-05	MORF4L1, CAMTA2, ING2, HOXD13, CBX1, REST, HMGN5, CALCOCO1, CBX5, TOP1, ERCC6, CENPA, CENPB, CHD2, H2AFY, RNF168, TOP2B, CHD5, MYST1, CHD4, CHD3, UPF1, L3MBTL, RING1, TLE1, KAT5, MBD2, RNF8, SMARCE1, SMARCC1, SMARCC2, CHAF1A, CUX1, NSD1, PBX2, SMARCA4
GO:0005089~Rho guanyl-nucleotide exchange factor activity	22	1.18089	6.52179e-05	ARHGEF2, ABR, VAV3, ARHGEF7, ARHGEF18, ARHGEF6, ARHGEF16, AKAP13, ITSN1, RGNEF, VAV2, MCF2L, FARP2, ARHGEF11, PLEKHG2, RASGRF1, SOS1, SOS2, FGD5, SPATA13, FGD6, SGEF
GO:0015247~aminophospholipid transporter activity	9	0.483092	9.57058e-05	ATP9B, ATP9A, ATP8B1, ATP11B, ATP11A, ATP11C, ABCA4, ATP8B3, ATP8B4
GO:0004012~phospholipid-translocating ATPase activity	9	0.483092	9.57058e-05	ATP9B, ATP9A, ATP8B1, ATP11B, ATP11A, ATP11C, ABCA4, ATP8B3, ATP8B4
GO:0005085~guanyl-nucleotide exchange factor activity	34	1.82501	0.000242415	CYTH1, AKAP13, CYTH2, ITSN1, RAB3IP, RGL1, MCF2L, PLEKHG2, DOCK1, SOS1, SOS2, FGD5, FGD6, IQSEC2, ARHGEF2, ABR, VAV3, ARHGEF7, ARHGEF6, ARHGEF18, ARHGEF16, RGNEF, VAV2, DOCK5, DOCK6, RALGDS, DOCK3, DOCK4, ARHGEF11, FARP2, RASGRF1, SPATA13, SGEF, BCAR3
GO:0005088~Ras guanyl-nucleotide exchange factor activity	23	1.23457	0.000334562	ARHGEF2, ABR, VAV3, ARHGEF7, ARHGEF18, ARHGEF6, ARHGEF16, AKAP13, ITSN1, RGNEF, VAV2, RGL1, MCF2L, FARP2, ARHGEF11, PLEKHG2, RASGRF1, SOS1, SOS2, FGD5, SPATA13, SGEF, FGD6
GO:0016564~transcription repressor activity	58	3.11326	0.000407639	ZBTB32, CDX2, FOXK1, THRB, PPARG, HR, REST, RLIM, CBX5, ZNF350, PBXIP1, KDM5B, MYST4, AKIRIN2, SOX14, STRN3, RING1, MLXIPL, SF1, TLE1, UBE2I, SPEN, MBD2, FOXN3, NCOA2, NAB2, ZNF136, LRCH4, CUX1, NSD1, ZNF382, ZNF274, HMGB2, NOSTRIN, PRDM16, CIR1, ATN1, HEXIM1, DRAP1, POU3F3, ERF, JARID2, L3MBTL, TRIM28, PHF12, KAT5, GPS2, CDKN1C, ATF5, HOXB4, PSMC3, UBA3, GRLF1, DDX54, ZNF256, ZFHX3, NCOR1, TOB1
GO:0008135~translation factor activity, nucleic acid binding	24	1.28824	0.000653765	ABCF1, ELL, HBS1L, EIF5A, EIF3C, EIF3D, EIF3A, EIF3K, EIF1, EEF1A1, BRF1, EIF1B, ELL2, EIF4G1, EIF4G2, EIF4G3, EIF2AK1, TCEB3B, DHX29, EIF4H, EIF4A2, EIF5AL1, EIF4A1, TCEB2, EFTUD1
GO:0019787~small conjugating protein ligase activity	34	1.82501	0.00124754	UBE2G1, LMO7, CDC34, ANAPC11, CBLL1, RLIM, UBE2R2, ARIH1, G2E3, UEVLD, RNF168, FBXO24, FBXO22, RNF14, FBXO7, UBE4B, FBXO2, ANAPC4, RING1, UBE2J1, UBE2I, UBE2B, RBBP6, UBE2Q1, ATG3, BRCA1, RNF8, UBE2K, UBR5, SLC14A1, CHFR, ZNF587, RNF20, RNF40
GO:0005096~GTPase activator activity	42	2.25443	0.00132109	RAP1GAP, RAB3GAP1, ASAP2, ASAP1, ARHGAP17, ASAP3, MYO9A, ADAP1, ARHGAP21, DOCK1, ARHGAP20, GMIP, SOS1, RASAL3, TBC1D1, RAP1GAP2, AGAP2, GIT1, VAV3, ABR, TBC1D10B, TBC1D10A, ARHGEF6, SIPA1L2, SIPA1L3, ARHGAP23, TBCK, DOCK4, ARHGEF11, ARHGAP30, ARHGAP32, ADAP2, SGSM1, RABEP2, SYDE2, SGSM2, SIPA1L1, ACAP1, GRLF1, SH3BP1, ARAP3, ARAP1
GO:0016881~acid-amino acid ligase activity	39	2.0934	0.00148734	TTLL8, UBE2G1, LMO7, CDC34, ANAPC11, CBLL1, RLIM, TTLL3, TTLL11, UBE2R2, ARIH1, G2E3, UEVLD, RNF168, FBXO24, FBXO22, RNF14, FBXO7, ANAPC4, UBE4B, FBXO2, RING1, UBE2J1, UBE2I, ATG3, UBE2B, RBBP6, UBE2Q1, BRCA1, RNF8, UBE2K, UBR5, UBA3, SLC14A1, CHFR, ZNF587, RNF20, RNF40, RNF41
GO:0019992~diacylglycerol binding	18	0.966184	0.0015293	PRKCA, PRKCZ, ARHGEF2, VAV3, AKAP13, DGKH, PRKCG, VAV2, PRKCE, RGNEF, PRKCD, MYO9A, STAC2, GMIP, STAC, CDC42BPA, UNC13B, UNC13A
GO:0016875~ligase activity, forming carbon-oxygen bonds	14	0.751476	0.00201987	CARS, VARS2, DARS, AARS, QARS, AARSD1, VARS, FDXACB1, IARS, TARS, CARS2, POLG2, TARSL2, EIF2AK4
GO:0004812~aminoacyl-tRNA ligase activity	14	0.751476	0.00201987	CARS, VARS2, DARS, AARS, QARS, AARSD1, VARS, FDXACB1, IARS, TARS, CARS2, POLG2, TARSL2, EIF2AK4
GO:0016876~ligase activity, forming aminoacyl-tRNA and related compounds	14	0.751476	0.00201987	CARS, VARS2, DARS, AARS, QARS, AARSD1, VARS, FDXACB1, IARS, TARS, CARS2, POLG2, TARSL2, EIF2AK4
GO:0003711~transcription elongation regulator activity	9	0.483092	0.00226006	IKBKAP, ERCC6, TCEB3B, ELL, HTATSF1, TCEB3, SUPT6H, ELL2, THOC1
GO:0005548~phospholipid transporter activity	10	0.536769	0.00419882	ATP9B, ATP9A, ATP8B1, ATP11B, ATP11A, ABCA1, ATP11C, ABCA4, ATP8B3, ATP8B4
GO:0008060~ARF GTPase activator activity	10	0.536769	0.00419882	GIT1, ADAP2, ACAP1, ASAP2, ASAP1, ASAP3, ARAP3, AGAP2, ARAP1, ADAP1
GO:0004842~ubiquitin-protein ligase activity	29	1.55663	0.00525053	UBE2G1, LMO7, CDC34, ANAPC11, CBLL1, RLIM, UBE2R2, G2E3, RNF168, FBXO24, FBXO22, FBXO7, UBE4B, FBXO2, ANAPC4, RING1, UBE2J1, UBE2B, RBBP6, UBE2Q1, BRCA1, RNF8, UBE2K, UBR5, SLC14A1, ZNF587, CHFR, RNF20, RNF40
GO:0035257~nuclear hormone receptor binding	18	0.966184	0.00612383	RARG, RXRA, PPARG, RING1, HR, MED14, KAT5, HMGA1, PPARGC1B, BRCA1, NCOA2, NCOA4, KDM3A, JMJD1C, DDX54, COL11A2, NSD1, RNF14
GO:0051020~GTPase binding	23	1.23457	0.00626315	INF2, TRIOBP, FMNL2, ARHGEF2, DIAPH1, RAB3GAP1, DIAPH2, DIAPH3, ABCA1, RPH3A, DAAM2, DOCK6, RAB3IP, DOCK3, DOCK4, RAB11FIP3, IPO5, FGD5, FGD6, GGA2, GRASP, GGA3, MAP3K11
GO:0004004~ATP-dependent RNA helicase activity	8	0.429415	0.00733366	DHX8, UPF1, DDX3X, G3BP1, MOV10L1, DDX21, DDX54, DDX43
GO:0003708~retinoic acid receptor activity	6	0.322061	0.00809819	RARG, RXRB, RXRA, RING1, RARA, COL11A2
GO:0003743~translation initiation factor activity	15	0.805153	0.00864363	BRF1, EIF1B, EIF4G1, EIF3C, EIF3D, EIF4G2, EIF3A, EIF4G3, EIF2AK1, DHX29, EIF4A2, EIF4H, EIF4A1, EIF3K, EIF1
GO:0000146~microfilament motor activity	7	0.375738	0.00949853	MYO5A, MYH3, MYO7A, MYH14, MYH6, MYH9, MYH10
GO:0008186~RNA-dependent ATPase activity	8	0.429415	0.00970134	DHX8, UPF1, DDX3X, G3BP1, MOV10L1, DDX21, DDX54, DDX43
GO:0019899~enzyme binding	79	4.24047	0.0108249	RAB3GAP1, HR, SHOC2, NBEA, CBX1, RAB3IP, CBX5, PDPK1, MLL5, CEP250, LUC7L2, ACIN1, LSM2, CDK5RAP2, TOP2B, AGAP2, S100A1, CUL1, AP3B1, FMNL2, IRAK1, PHRF1, ARHGEF2, PHKG2, STRN3, STRN4, UBE2I, TOPORS, PRKCE, RPH3A, PRKCD, HMGA1, UBE2B, PA2G4, RAB11FIP3, UBE2K, IPO5, RYR2, AKAP1, RNF20, GRASP, MAP3K11, TRIOBP, PRKCZ, CAMTA2, DIAPH1, DIAPH2, ADAMTSL4, DIAPH3, ABCA1, DAAM2, LLGL1, TAL1, ATN1, DMD, FG…
GO:0042054~histone methyltransferase activity	11	0.590446	0.0113702	SUV420H2, MLL5, PRMT7, SETD1B, SETD1A, PRMT6, PRDM2, CARM1, EHMT2, NSD1, MLL2
GO:0005245~voltage-gated calcium channel activity	9	0.483092	0.0116992	CACNA1I, CACNA1G, CACNB1, CACNA1H, CACNA1E, CACNB3, CACNB4, CACNA2D3, CACNA1S
GO:0008094~DNA-dependent ATPase activity	14	0.751476	0.0117819	RAD51C, G3BP1, ERCC6, CHD1L, BPTF, RAD51L1, CHD2, RUVBL2, RAD51L3, SMARCA2, MYO18A, CHD4, SMARCA4, CHD3
GO:0003724~RNA helicase activity	9	0.483092	0.0145565	DHX8, UPF1, DDX3X, G3BP1, MOV10L1, DDX21, DDX54, DDX5, DDX43
GO:0016879~ligase activity, forming carbon-nitrogen bonds	39	2.0934	0.0157507	TTLL8, UBE2G1, LMO7, CDC34, ANAPC11, CBLL1, RLIM, TTLL3, TTLL11, UBE2R2, ARIH1, G2E3, UEVLD, RNF168, FBXO24, FBXO22, RNF14, FBXO7, ANAPC4, UBE4B, FBXO2, RING1, UBE2J1, UBE2I, ATG3, UBE2B, RBBP6, UBE2Q1, BRCA1, RNF8, UBE2K, UBR5, UBA3, SLC14A1, CHFR, ZNF587, RNF20, RNF40, RNF41
GO:0003746~translation elongation factor activity	8	0.429415	0.0160284	EEF1A1, TCEB3B, ELL, EIF5AL1, HBS1L, EFTUD1, TCEB2, EIF5A, ELL2
GO:0008565~protein transporter activity	18	0.966184	0.0204437	RANBP17, IPO13, AP1G1, IPO11, SNX2, TOMM40, AP2B1, AP2A2, AP2A1, IPO5, TOMM20, USO1, AP3B2, AP3D1, KPNB1, TNPO1, SEC61A1, AP3B1
GO:0003709~RNA polymerase III transcription factor activity	5	0.268384	0.0210992	GTF3A, BRF1, GTF3C5, ZNF345, GTF3C1
GO:0031267~small GTPase binding	20	1.07354	0.0216766	INF2, FMNL2, TRIOBP, ARHGEF2, DIAPH1, RAB3GAP1, DIAPH2, DIAPH3, ABCA1, RPH3A, DAAM2, DOCK4, RAB11FIP3, IPO5, FGD5, FGD6, GGA2, GRASP, GGA3, MAP3K11
GO:0051427~hormone receptor binding	18	0.966184	0.0226987	RARG, RXRA, PPARG, RING1, HR, MED14, KAT5, HMGA1, PPARGC1B, BRCA1, NCOA2, NCOA4, KDM3A, JMJD1C, DDX54, COL11A2, NSD1, RNF14
GO:0004221~ubiquitin thiolesterase activity	16	0.85883	0.0233235	PAN2, USP7, USP8, USP2, BAP1, USP51, USP19, USP54, UCHL5, USP36, USP49, USP43, USP34, USP25, USP42, USP44
GO:0030197~extracellular matrix constituent, lubricant activity	4	0.214707	0.0235987	MUC2, MUC3A, MUC5AC, MUC4
GO:0017048~Rho GTPase binding	10	0.536769	0.0264337	INF2, TRIOBP, FMNL2, ARHGEF2, DIAPH1, DIAPH2, DIAPH3, DAAM2, MAP3K11, DOCK4
GO:0048407~platelet-derived growth factor binding	5	0.268384	0.0301754	COL4A1, COL3A1, COL6A1, COL1A1, COL5A1
GO:0005262~calcium channel activity	16	0.85883	0.0356849	CACNA1I, CACNB1, CACNB3, CACNB4, ITPR3, CACNA2D3, CACNA1S, CACNA2D2, ITPR1, TPCN1, TPCN2, RYR3, CACNA1G, CACNA1H, RYR2, CACNA1E
GO:0043533~inositol 1,3,4,5 tetrakisphosphate binding	3	0.161031	0.0370374	ADAP2, ITPR3, ADAP1
GO:0042975~peroxisome proliferator activated receptor binding	3	0.161031	0.0370374	EP300, CREBBP, HMGA1
GO:0030306~ADP-ribosylation factor binding	3	0.161031	0.0370374	GGA2, GRASP, GGA3
GO:0008332~low voltage-gated calcium channel activity	3	0.161031	0.0370374	CACNA1I, CACNA1G, CACNA1H
GO:0042974~retinoic acid receptor binding	6	0.322061	0.0387697	RARG, PPARG, RING1, COL11A2, NSD1, HMGA1
GO:0016775~phosphotransferase activity, nitrogenous group as acceptor	6	0.322061	0.0387697	PDK1, PDK2, BCKDK, KCNH8, KCNH4, CKB
GO:0003714~transcription corepressor activity	25	1.34192	0.0445686	ZBTB32, ZNF274, CDX2, THRB, HR, RLIM, CIR1, PBXIP1, ATN1, DRAP1, ERF, TRIM28, SF1, TLE1, SPEN, GPS2, ATF5, PSMC3, ZNF136, NAB2, GRLF1, DDX54, NCOR1, NSD1, TOB1
GO:0003702~RNA polymerase II transcription factor activity	38	2.03972	0.0512332	MYOD1, ZBTB32, RBM4, FOXK2, GLIS1, NFYC, SOX9, ZNF345, ATF2, HTATSF1, MED26, LHX3, TEAD4, POU3F3, BTF3, SREBF1, CEBPA, MAF, ERF, TAF4, RXRB, CREB1, RXRA, GABPA, SF1, MED14, HLTF, PPARGC1B, ELL2, MED6, ATF5, GTF2I, ZNF136, GTF2F1, IRF3, KCNH8, CUX1, ZFHX3
GO:0005516~calmodulin binding	24	1.28824	0.0520419	MYO5A, CAMTA2, STRN3, PCNT, MYO7A, PHKG2, MYH3, STRN4, MYH6, MYH9, CAMKV, KCNN3, MYO15A, MYH11, RYR2, SPTBN1, CAMK1, MARCKS, MYH14, EWSR1, MYLK, MYH10, SPTAN1, CAMK1D
GO:0004673~protein histidine kinase activity	5	0.268384	0.0542323	PDK1, PDK2, BCKDK, KCNH8, KCNH4
GO:0000155~two-component sensor activity	5	0.268384	0.0542323	PDK1, PDK2, BCKDK, KCNH8, KCNH4
GO:0003704~specific RNA polymerase II transcription factor activity	10	0.536769	0.0543367	CEBPA, ERF, ZBTB32, RXRB, CREB1, ZNF136, RXRA, GLIS1, SOX9, ZNF345
GO:0016944~RNA polymerase II transcription elongation factor activity	4	0.214707	0.0553612	IKBKAP, ELL, TCEB3, ELL2
GO:0030898~actin-dependent ATPase activity	4	0.214707	0.0553612	MYH14, MYH6, MYH9, MYH10
GO:0046965~retinoid X receptor binding	4	0.214707	0.0553612	RARG, PPARG, NSD1, HMGA1
GO:0008276~protein methyltransferase activity	11	0.590446	0.0575252	SUV420H2, MLL5, PRMT7, SETD1B, SETD1A, PRMT6, PRDM2, CARM1, EHMT2, NSD1, MLL2
GO:0004402~histone acetyltransferase activity	9	0.483092	0.0655898	EP300, TADA2A, SAP130, CREBBP, KAT5, MYST2, MYST1, SRCAP, MYST4
GO:0004468~lysine N-acetyltransferase activity	9	0.483092	0.0655898	EP300, TADA2A, SAP130, CREBBP, KAT5, MYST2, MYST1, SRCAP, MYST4
GO:0003918~DNA topoisomerase (ATP-hydrolyzing) activity	3	0.161031	0.0684276	TOP1, TOP1MT, TOP2B
GO:0016279~protein-lysine N-methyltransferase activity	8	0.429415	0.0692236	SUV420H2, MLL5, SETD1B, SETD1A, PRDM2, EHMT2, NSD1, MLL2
GO:0018024~histone-lysine N-methyltransferase activity	8	0.429415	0.0692236	SUV420H2, MLL5, SETD1B, SETD1A, PRDM2, EHMT2, NSD1, MLL2
GO:0016278~lysine N-methyltransferase activity	8	0.429415	0.0692236	SUV420H2, MLL5, SETD1B, SETD1A, PRDM2, EHMT2, NSD1, MLL2
GO:0043565~sequence-specific DNA binding	83	4.45518	0.0751782	MYOD1, CDX2, EVX1, THRB, FOXK1, FOXA3, FOXK2, PPARG, PAX6, FOXO1, HOXD13, PGR, MAX, HSF5, RARA, FOXB2, CREB3L3, ALX4, EGR1, AR, RARG, RXRB, SOX14, RXRA, GABPA, ZHX1, FOSB, MBD2, HMGA1, FOXN3, BPTF, ETV3L, HOXD3, NFE2L1, KCNH8, CUX1, KDM6B, UNCX, IRX3, IRX6, IRX5, ONECUT1, IRX2, NFYC, ZNF35, PRDM16, SOX9, C5ORF41, WT1, ATF2, CXXC1, ARX, TAL1, HOXA4, DRAP1, ELK4, CENPB, LHX3, LHX4, HNRNPD, POU3F3, …
GO:0008641~small protein activating enzyme activity	4	0.214707	0.0760836	UBA1, ATG7, UBA3, SAE1
GO:0004886~retinoid-X receptor activity	4	0.214707	0.0760836	RXRB, RXRA, RING1, COL11A2
GO:0005487~nucleocytoplasmic transporter activity	4	0.214707	0.0760836	UPF3A, UPF3B, NXF1, NUPL1
GO:0008170~N-methyltransferase activity	11	0.590446	0.0798887	SUV420H2, MLL5, PRMT7, SETD1B, SETD1A, PRMT6, PRDM2, CARM1, EHMT2, NSD1, MLL2
GO:0005200~structural constituent of cytoskeleton	14	0.751476	0.0809843	TLN1, CCIN, TLN2, SPTBN4, VILL, KRT9, ACTL7A, DMD, SPTBN2, SPTBN1, KRT2, NEFM, SPTB, SPTAN1
GO:0004697~protein kinase C activity	5	0.268384	0.0860526	PRKCA, PRKCZ, PRKCG, PRKCE, PRKCD
GO:0005095~GTPase inhibitor activity	4	0.214707	0.0996484	GPS1, IPO5, TNK2, GPS2
GO:0042805~actinin binding	4	0.214707	0.0996484	NPHS1, LMO7, SSX2IP, PALLD

## Sheet: Cellular component
Additional file 1: Gene Ontology classifications and terms for 3,319 sperm transcripts by microarray analysis. An Excel file listing GO analysis statistics for all annotated genes that were expressed in sperm by microarray analysis. The GO categories i) Biological process, ii) Molecular function, and iii) Cellular component are shown on separate spreadsheets; Count - number of genes associated wi…
Term	Count	%	PValue	Genes
GO:0016021~integral to membrane	1261	46.6691	9.26e-51	CDIPT, IL9R, SCN3B, GBGT1, BTC, OR8S1, TMEM143, LPHN2, CLPTM1L, DGAT2L6, TMEM147, CDH20, TMEM145, OR51L1, JAGN1, OR5R1, TMEFF1, LPCAT2, OR1S1, TMEM131, C1ORF85, EBPL, TMEM136, CD320, TMEM139, MC2R, RYR1, KIAA1529, KLRC1, DCBLD1, ORAI1, OR8U9, OR8U8, PPYR1, ORAI3, SLC29A1, SLC29A3, C1ORF57, SLC29A4, TMEM123, KLRF1, HLA-DOA, HLA-DOB, OR5P3, LAPTM4A, OR5P2, CYP46A1, JTB, NXF1, TMEM117, OR51I2, OR5AK…
GO:0031224~intrinsic to membrane	1283	47.4833	3.7e-47	CDIPT, IL9R, SCN3B, GBGT1, BTC, OR8S1, TMEM143, LPHN2, CLPTM1L, DGAT2L6, TMEM147, CDH20, TMEM145, OR51L1, JAGN1, OR5R1, TMEFF1, LPCAT2, OR1S1, TMEM131, C1ORF85, EBPL, TMEM136, CD320, TMEM139, MC2R, RYR1, KIAA1529, KLRC1, DCBLD1, ORAI1, OR8U9, OR8U8, PPYR1, ORAI3, SLC29A1, SLC29A3, C1ORF57, SLC29A4, TMEM123, KLRF1, HLA-DOA, HLA-DOB, OR5P3, LAPTM4A, OR5P2, CYP46A1, JTB, NXF1, TMEM117, OR51I2, OR5AK…
GO:0005886~plasma membrane	810	29.9778	2.49e-12	CDIPT, IL9R, SCN3B, BTC, OR8S1, ITSN1, LPHN2, CDH20, OR51L1, TMEFF1, OR5R1, F9, MYH7, GEM, OR1S1, MARK2, MC2R, RYR1, KLRC1, ORAI1, OR8U9, OR8U8, PPYR1, ARF5, SLC29A1, SLC29A4, TMEM123, KLRF1, HLA-DOA, HLA-DOB, OR5P3, OR5P2, EPM2A, JTB, OR51I2, OR5AK2, ARF1, RGS3, SMURF2, OR51I1, OR2AT4, OR51Q1, OR7E24, MMP25, OR5W2, NMUR1, SLC22A4, SLC22A6, SLC22A2, CEACAM1, SLC22A1, OR5AN1, RAP2B, SLC22A8, OR4A4…
GO:0005887~integral to plasma membrane	272	10.0666	1.89e-06	ADCY3, ATP1B1, IL9R, ATP1B3, AQP9, EFNA1, AQP8, EFNA3, AQP7, ADORA1, CD47, ATP2B4, CD46, CHRNA7, CHRNA6, HTR1D, PTPRJ, CLCA2, C5AR1, CD3G, GJD3, EFNB2, SSPN, CRHR1, CCR9, CCR7, CD37, CCR5, CCR4, TACSTD2, CCR3, MC2R, RYR1, PDGFRA, HAS2, MST1R, HAS3, KLRC1, ORAI1, KCNMB4, HLA-DRB1, ENPP3, PPYR1, TRHR, BDKRB1, CD70, BDKRB2, EPHB3, KCNJ1, KCNMB2, SLC29A1, MUSK, SYPL1, KLRF1, TM2D1, JTB, CD300C, KCNK1…
GO:0031226~intrinsic to plasma membrane	273	10.1036	8.58e-06	ADCY3, ATP1B1, IL9R, ATP1B3, AQP9, EFNA1, AQP8, EFNA3, AQP7, ADORA1, CD47, ATP2B4, CD46, CHRNA7, CHRNA6, HTR1D, PTPRJ, CLCA2, C5AR1, CD3G, GJD3, EFNB2, SSPN, CRHR1, CCR9, CCR7, CD37, CCR5, CCR4, TACSTD2, CCR3, MC2R, RYR1, PDGFRA, HAS2, MST1R, HAS3, KLRC1, ORAI1, KCNMB4, HLA-DRB1, ENPP3, PPYR1, TRHR, BDKRB1, CD70, BDKRB2, EPHB3, KCNJ1, KCNMB2, SLC29A1, MUSK, SYPL1, KLRF1, TM2D1, JTB, CD300C, KCNK1…
GO:0030663~COPI coated vesicle membrane	10	0.370096	2.26e-05	COPZ2, COPB2, COPG2, SCYL1, AP4E1, COPB1, ARCN1, COPZ1, GOLGA5, COPE
GO:0030126~COPI vesicle coat	9	0.333087	9.65e-05	COPZ2, COPB2, COPG2, SCYL1, AP4E1, COPB1, ARCN1, COPZ1, COPE
GO:0030137~COPI-coated vesicle	10	0.370096	0.000307	COPZ2, COPB2, COPG2, SCYL1, AP4E1, COPB1, ARCN1, COPZ1, GOLGA5, COPE
GO:0030660~Golgi-associated vesicle membrane	13	0.481125	0.00248239	COPZ2, AP4E1, AP1G2, COPZ1, CSPG5, LDLRAP1, COPB2, COPG2, SCYL1, COPB1, ARCN1, GOLGA5, COPE
GO:0005743~mitochondrial inner membrane	73	2.7017	0.00579618	HCCS, TIMM17A, ATP5B, TIMM17B, LOC153328, COX5B, CDS2, NDUFS6, NDUFS4, SLC25A24, ATP5L, ABCB10, ATP5O, COX18, NDUFS2, ATP5J, SQRDL, ACAA2, SLC25A5, NDUFC2, COX4I1, NDUFC1, MCART1, NDUFA10, TIMM8B, TIMM8A, ACADVL, IMMP1L, LETM1, NNT, SLC25A31, SLC25A34, CYP27A1, SLC25A33, C3ORF31, ATP5C1, SLC25A37, TOMM22, SLC25A39, SRGAP2, APOOL, APEX2, ALDH18A1, COX7C, SFXN2, COX7A2L, NDUFB1, ALDH3A2, SFXN5, MTC…
GO:0005667~transcription factor complex	53	1.96151	0.00623068	E2F1, MMS19, E2F2, MYOD1, HNF1A, E2F5, HELT, LMO4, E2F8, RBM4, TBP, CNOT7, TAF7L, TBPL2, CTBP1, SATB2, RBL2, CCNH, TAF4B, RBL1, MLXIPL, LEF1, GTF2H3, TLE1, CDK7, CDK4, GTF2B, CD3EAP, TAF13, NCOA6, EDF1, SUPT3H, HOXA11, FIGLA, TFEB, HOXB13, NFYC, STON1-GTF2A1L, POU2F3, GTF3C2, ERCC3, RUNX2, TCF3, GTF3C3, TAF6, EPAS1, MAFB, CREB1, CREBBP, TEAD1, MNAT1, GTF2F2, KLF4
GO:0005789~endoplasmic reticulum membrane	64	2.36862	0.0104011	TM7SF2, CYP3A4, CYP3A5, CYP2C19, CYP2C18, MRVI1, BSCL2, ALG8, RTN2, SC4MOL, JSRP1, PIGF, RPN1, DUOXA2, PIGY, PIGX, SPTLC3, PIGW, PIGV, CYP26A1, DPAGT1, STIM1, PIGS, CYP2E1, PIGO, BCAP31, RNF180, SQLE, RYR1, ASPHD1, PPM1L, AMFR, EXTL3, DERL2, CYP1B1, DERL1, CYP51A1, SLC37A4, GPAA1, LMAN1, EDEM1, CYP2A13, MIA3, STT3A, FMO1, SERINC1, PEX16, DAD1, PEMT, DULLARD, TRAM1, PPAP2B, SEC61A1, PORCN, GJB1, C…
GO:0016591~DNA-directed RNA polymerase II, holoenzyme	24	0.888231	0.0119818	MMS19, SUPT3H, POLR2E, TAF6, CCNH, TAF4B, POLR2I, GTF2H3, CDC73, TBP, INTS12, CDK7, POLR2D, POLR2B, TAF7L, STON1-GTF2A1L, MNAT1, TBPL2, TAF13, INTS7, GTF2F2, EDF1, LEO1, ERCC3
GO:0031227~intrinsic to endoplasmic reticulum membrane	20	0.740192	0.0131303	DERL2, EXTL3, DERL1, SLC37A4, BSCL2, GPAA1, STIM1, PIGS, CYP2E1, EDEM1, PORCN, RTN2, RNF180, FMO1, ASPHD1, SPCS1, DPM3, AMFR, ALG12, SEC61A1
GO:0042175~nuclear envelope-endoplasmic reticulum network	66	2.44264	0.015495	TM7SF2, CYP3A4, CYP3A5, CYP2C19, CYP2C18, MRVI1, BSCL2, ALG8, RTN2, SC4MOL, JSRP1, PIGF, RPN1, DUOXA2, PIGY, PIGX, SPTLC3, PIGW, PIGV, CYP26A1, STIM1, DPAGT1, PIGS, CYP2E1, PIGO, BCAP31, RNF180, SQLE, RYR1, ASPHD1, PPM1L, AMFR, EXTL3, DERL2, CYP1B1, DERL1, CYP51A1, SLC37A4, GPAA1, LMAN1, EDEM1, CYP2A13, MIA3, STT3A, FMO1, SERINC1, PEX16, DAD1, PEMT, DULLARD, TRAM1, PPAP2B, SEC61A1, NPLOC4, ITPR3,…
GO:0019866~organelle inner membrane	74	2.73871	0.021807	HCCS, TIMM17A, ATP5B, TIMM17B, LOC153328, COX5B, CDS2, NDUFS6, NDUFS4, SLC25A24, ATP5L, ABCB10, ATP5O, COX18, NDUFS2, ATP5J, SQRDL, ACAA2, SLC25A5, NDUFC2, COX4I1, NDUFC1, MCART1, NDUFA10, TIMM8B, TIMM8A, ACADVL, IMMP1L, LETM1, NNT, SLC25A31, SLC25A34, CYP27A1, SLC25A33, C3ORF31, ATP5C1, SLC25A37, TOMM22, SLC25A39, SRGAP2, APOOL, APEX2, ALDH18A1, LMNB1, COX7C, SFXN2, COX7A2L, NDUFB1, ALDH3A2, SFX…
GO:0005885~Arp2/3 protein complex	5	0.185048	0.0219941	ACTR3, ACTR2, ARPC1B, ARPC3, ARPC5
GO:0005868~cytoplasmic dynein complex	5	0.185048	0.0219941	DYNC1I1, DYNC1LI2, DYNC1H1, DYNLRB1, DYNC1I2
GO:0000139~Golgi membrane	45	1.66543	0.0242722	COPZ2, GALNT2, FUT8, CNIH, AP4E1, AP1G2, CLSTN1, COPZ1, SLC35A5, ST8SIA1, CSPG5, LMAN1, SLC35A2, ACTR3, COPB2, ST6GALNAC4, GBF1, ST3GAL5, COPB1, ST3GAL6, B4GALNT2, B3GNT2, ENTPD4, FUT2, GOLGA5, RAB21, SCAMP5, STX5, SCAMP3, SCAMP2, FUT10, CYP2E1, TRIM23, LDLRAP1, BCAP31, COPG2, SCYL1, ARF1, CHST6, CHPF, ATP2C1, ARCN1, ABO, TRAPPC3, COPE
GO:0022625~cytosolic large ribosomal subunit	13	0.481125	0.0274761	RPL18, RPL26, RPL27A, RPL24, RPL29, RPL7, RPL32, RPLP0, RPL34, RPLP1, RPL10, RPL11, RPL7A
GO:0044451~nucleoplasm part	117	4.33013	0.0283833	MMS19, MYOD1, STK38, SURF6, LMO4, RBM4, TBP, CNOT7, TAF7L, EPC1, TBPL2, MLL5, CSNK2A1, OIP5, INTS7, RNF34, SATB2, RBL2, TAF4B, MTA2, MAGOH, RBL1, MLXIPL, MTA1, SFRS1, PPP1CB, ELL2, PPP1CA, MED18, EDF1, PIAS2, SNRPC, PIAS1, SIP1, HOXA11, NOC3L, SETD1A, TFEB, FIGLA, HOXB13, CXXC1, STON1-GTF2A1L, CORO2A, DDX3X, LEO1, PRPF40B, TCF3, RUNX2, DDX42, EPAS1, TAF6, MAFB, MAML2, CREBBP, TEAD1, INTS12, CASC3…
GO:0030176~integral to endoplasmic reticulum membrane	15	0.555144	0.0298178	DERL2, DERL1, SLC37A4, BSCL2, GPAA1, STIM1, PIGS, EDEM1, PORCN, RTN2, ASPHD1, DPM3, SPCS1, AMFR, SEC61A1
GO:0005675~holo TFIIH complex	6	0.222058	0.0315264	MMS19, MNAT1, CCNH, GTF2H3, CDK7, ERCC3
GO:0033279~ribosomal subunit	32	1.18431	0.0390712	RPL18, MRPS36, RPL17, MRPS16, RPL27A, RPS15A, RPS25, MRPL10, MRPL13, MRPL15, RPL32, RPL7, RPS3A, RPL34, RPLP0, RPLP1, RPL10, MRPL55, FAU, RPL11, RPL7A, RPS27A, RPSA, MRPL3, RPL26, RPL24, MRPS7, RPS4X, RPL29, RPS18, MRPS18C, MRPS18B
GO:0015934~large ribosomal subunit	19	0.703183	0.0411882	RPL18, RPL17, MRPL3, RPL27A, RPL26, RPL24, RPL29, MRPL10, MRPL13, MRPL15, RPL32, RPL7, RPL34, RPLP0, RPLP1, MRPL55, RPL10, RPL11, RPL7A
GO:0022626~cytosolic ribosome	22	0.814212	0.0417319	RPL18, RPSA, RPL27A, RPL26, RPS15A, RPL24, MRPS7, RPS4X, RPL29, RPS25, RPS18, RPL32, RPL7, RPS3A, RPL34, RPLP0, RPLP1, RPL10, FAU, RPL11, RPL7A, RPS27A
GO:0044432~endoplasmic reticulum part	75	2.77572	0.0473698	TM7SF2, CYP3A4, CYP3A5, CYP2C19, CYP2C18, MRVI1, BSCL2, ALG8, HLA-DMA, RTN2, SC4MOL, GLT25D2, JSRP1, PIGF, P4HA2, RPN1, PIGY, DUOXA2, PIGX, SPTLC3, PIGW, PIGV, CYP26A1, DPAGT1, STIM1, PIGS, CYP2E1, PIGO, BCAP31, RNF180, SQLE, RYR1, ASPHD1, SIL1, PPM1L, AMFR, EXTL3, DERL2, CYP1B1, DERL1, CYP51A1, SLC37A4, GPAA1, EDEM3, LMAN1, EDEM1, CYP2A13, MIA3, STT3A, FMO1, SERINC1, PEX16, DAD1, ENTPD5, PEMT, D…
GO:0005783~endoplasmic reticulum	191	7.06884	0.0475131	CYP3A4, CYP3A5, CDIPT, SRP68, PKMYT1, DNAJB12, CSPG5, PRKCSH, ADORA1, ELOVL1, DGAT2L6, JSRP1, PGRMC1, ELOVL2, PHTF2, RPN1, RPL10, ELOVL7, JAGN1, FNDC3B, RAB21, B3GALTL, CIB1, DUOXA2, SPTLC3, STIM2, CYP26A1, DPAGT1, STIM1, CYP2E1, LPCAT2, C9ORF167, NTSR1, ERGIC3, BCAP31, EBPL, CD320, RASGRF2, RYR1, RNF139, ASPHD1, AMFR, TRAPPC3, EXTL3, DERL2, CYP1B1, DERL1, SYVN1, CNIH, CYP51A1, PPT2, BDKRB1, LMAN…
GO:0031090~organelle membrane	216	7.99408	0.05022	HCCS, CYP3A4, SYT1, CYP3A5, SLC35A2, EPC1, GBF1, ABCB10, RAB21, ACAA2, DUOXA2, CYP26A1, DPAGT1, CYP2E1, LETM1, NNT, SCYL1, ATP2C1, ATP5C1, RYR1, ASPHD1, AMFR, TRAPPC3, CYP1B1, LMNB1, CNIH, CYP51A1, MTX3, CHKB, SFXN2, SFXN5, SLC29A3, SERINC1, PEMT, COX6B1, DULLARD, TMED10, TRAM1, GCDH, MSTO1, C14ORF68, PORCN, OCIAD2, CYP4B1, ARF1, ATP2A2, CYP8B1, SPNS1, ABO, ALG12, TM7SF2, CYP2C19, CYP2C18, TIMM17…
GO:0031300~intrinsic to organelle membrane	35	1.29534	0.0528239	GALNT2, EXTL3, DERL2, DERL1, SLC37A4, GPAA1, ST8SIA1, BSCL2, EDEM1, RTN2, ST6GALNAC4, ECE1, ST3GAL5, FMO1, ST3GAL6, PEX16, B4GALNT2, ENTPD4, FUT2, B3GNT2, COX18, SEC61A1, IMMT, STIM1, TMEM70, PIGS, CYP2E1, PORCN, RNF180, ASPHD1, DPM3, SPCS1, AMFR, ABO, ALG12
GO:0005798~Golgi-associated vesicle	15	0.555144	0.0567751	COPZ2, AP4E1, AP1G2, COPZ1, CSPG5, LDLRAP1, ATP7A, COPB2, COPG2, CHIC2, SCYL1, COPB1, ARCN1, GOLGA5, COPE
GO:0030120~vesicle coat	12	0.444115	0.0613044	COPZ2, COPB2, COPG2, SCYL1, AP4E1, AP1G2, COPB1, ARCN1, COPZ1, NECAP1, LDLRAP1, COPE
GO:0031966~mitochondrial membrane	83	3.0718	0.0628931	HCCS, TIMM17A, ATP5B, TIMM17B, PINK1, LOC153328, COX5B, CDS2, NDUFS6, NDUFS4, CISD1, SLC25A24, ATP5L, ABCB10, ATP5O, COX18, NDUFS2, TOMM34, ATP5J, SQRDL, ACAA2, SLC25A5, NDUFC2, COX4I1, TMEM70, NDUFC1, MCART1, NDUFA10, TIMM8B, TIMM8A, IMMP1L, ACADVL, LETM1, NNT, SLC25A31, CYP27A1, SLC25A34, SLC25A33, C3ORF31, ATP5C1, SLC25A37, TOMM22, SLC25A39, SRGAP2, APOOL, APEX2, ALDH18A1, MTX3, CHKB, COX7C, C…
GO:0044431~Golgi apparatus part	63	2.33161	0.0774256	AP1G2, AP4E1, CLSTN1, CSPG5, PIP5K1A, SLC35A2, ACTR3, COPB2, ST6GALNAC4, CHIC2, ST3GAL5, GBF1, COPB1, ST3GAL6, GOLGA5, RAB21, SCAMP5, SCAMP1, STX5, SCAMP3, SCAMP2, FUT10, AP4M1, CYP2E1, LPCAT2, LDLRAP1, BCAP31, TAS2R16, MGAT2, COPG2, SCYL1, CHST6, ATP2C1, CHPF, ARCN1, TRAPPC3, COPE, COPZ2, GALNT2, CNIH, FUT8, COPZ1, SLC35A5, ST8SIA1, LMAN1, B4GALNT2, RAB11A, TMED10, A4GNT, ENTPD4, B3GNT2, FUT2, T…
GO:0033178~proton-transporting two-sector ATPase complex, catalytic domain	7	0.259067	0.0840352	ATP5B, ATP6AP1, ATP6V1E1, ATP6V1E2, ATP5C1, ATP5O, ATP6V1B2
GO:0043209~myelin sheath	6	0.222058	0.0862675	MAG, SERINC5, PLP1, HRH3, ERBB2, ITPR3
GO:0031301~integral to organelle membrane	29	1.07328	0.0923213	GALNT2, DERL2, DERL1, SLC37A4, ST8SIA1, BSCL2, GPAA1, EDEM1, RTN2, ST6GALNAC4, ST3GAL5, PEX16, ST3GAL6, B4GALNT2, ENTPD4, FUT2, B3GNT2, COX18, SEC61A1, IMMT, STIM1, TMEM70, PIGS, PORCN, ASPHD1, SPCS1, DPM3, AMFR, ABO
