# Supplementary material for: Stallion Sperm Transcriptome Comprises Functionally Coherent Coding and Regulatory RNAs as Revealed by Microarray Analysis and RNA-seq
Source: PLoS One. 2013 Feb 11;8(2):e56535. doi: 10.1371/journal.pone.0056535 (PMC3569414; doi:10.1371/journal.pone.0056535)
Supplement: Table S3 — Gene Ontology classifications and terms for 165 sperm-enriched transcripts by microarray analysis. This table lists GO analysis statistics for the sperm-enriched genes. The GO categories i) Biological process, ii) Molecular function, and iii) Cellular component are shown on separate spreadsheets; Count-number of genes associated with this gene set; Percentage-genes associated with this gene set/total number of query genes; P -value-modified Fisher Exact P-value; Genes-the list of genes from query set that are annotated to this gene set. (XLSX) [file pone.0056535.s005.xlsx]

## Sheet: Biological process
Table S3: Gene Ontology classifications and terms for 165 sperm enriched transcripts by microarray analysis. An Excel file listing GO analysis statistics for the sperm enriched genes. The GO categories i) Biological process, ii) Molecular function, and iii) Cellular component are shown on separate spreadsheets; Count - number of genes associated with this gene set; Percentage- genes associated wi…
Term	Count	%	PValue	Genes
GO:0006446~regulation of translational initiation	3	3.09278	0.017995	NCBP2, NCBP1, EIF2B2
GO:0044265~cellular macromolecule catabolic process	9	9.27835	0.028354	RFWD2, NCBP2, NCBP1, ATG12, KLHL9, GTF2H3, NEDD4L, E4F1, FBXL15
GO:0009057~macromolecule catabolic process	9	9.27835	0.041345	RFWD2, NCBP2, NCBP1, ATG12, KLHL9, GTF2H3, NEDD4L, E4F1, FBXL15
GO:0006812~cation transport	7	7.2165	0.058907	SLC9A5, MCOLN1, NEDD4L, SFXN2, HVCN1, KCTD4, SLC30A9
GO:0030001~metal ion transport	6	6.18557	0.08416	SLC9A5, MCOLN1, NEDD4L, SFXN2, KCTD4, SLC30A9
GO:0006811~ion transport	8	8.24742	0.090029	CLCA2, SLC9A5, MCOLN1, NEDD4L, SFXN2, HVCN1, KCTD4, SLC30A9
GO:0007156~homophilic cell adhesion	3	3.09278	0.140635	CDH15, CDH17, CEACAM1
GO:0006417~regulation of translation	3	3.09278	0.151032	NCBP2, NCBP1, EIF2B2
GO:0019941~modification-dependent protein catabolic process	6	6.18557	0.161408	RFWD2, ATG12, KLHL9, NEDD4L, E4F1, FBXL15
GO:0043632~modification-dependent macromolecule catabolic process	6	6.18557	0.161408	RFWD2, ATG12, KLHL9, NEDD4L, E4F1, FBXL15
GO:0006351~transcription, DNA-dependent	4	4.12371	0.181296	CD3EAP, SUPT3H, TCEB3, GTF2H3
GO:0051603~proteolysis involved in cellular protein catabolic process	6	6.18557	0.183142	RFWD2, ATG12, KLHL9, NEDD4L, E4F1, FBXL15
GO:0044257~cellular protein catabolic process	6	6.18557	0.18572	RFWD2, ATG12, KLHL9, NEDD4L, E4F1, FBXL15
GO:0032774~RNA biosynthetic process	4	4.12371	0.18634	CD3EAP, SUPT3H, TCEB3, GTF2H3
GO:0030163~protein catabolic process	6	6.18557	0.202353	RFWD2, ATG12, KLHL9, NEDD4L, E4F1, FBXL15
GO:0015672~monovalent inorganic cation transport	4	4.12371	0.214708	SLC9A5, NEDD4L, HVCN1, KCTD4
GO:0006412~translation	4	4.12371	0.231899	EIF4A1, EEF2, PELO, EIF2B2
GO:0010608~posttranscriptional regulation of gene expression	3	3.09278	0.286737	NCBP2, NCBP1, EIF2B2
GO:0006366~transcription from RNA polymerase II promoter	3	3.09278	0.329462	SUPT3H, TCEB3, GTF2H3
GO:0007608~sensory perception of smell	4	4.12371	0.369083	OR2S2, OR13C2, OR1A1, OR4D9
GO:0006952~defense response	5	5.15464	0.373697	NLRC4, IL27RA, TUBB2C, BNIP3L, DCDC2
GO:0016337~cell-cell adhesion	3	3.09278	0.405495	CDH15, CDH17, CEACAM1
GO:0016477~cell migration	3	3.09278	0.405495	ARID5B, DCDC2, CEACAM1
GO:0006928~cell motion	4	4.12371	0.429101	ARID5B, TUBB2C, DCDC2, CEACAM1
GO:0065003~macromolecular complex assembly	5	5.15464	0.431123	NCBP2, NCBP1, TUBB2C, VIL1, GTF2H3
GO:0007606~sensory perception of chemical stimulus	4	4.12371	0.433131	OR2S2, OR13C2, OR1A1, OR4D9
GO:0051254~positive regulation of RNA metabolic process	4	4.12371	0.437153	NCBP1, NCOA2, TEAD1, CENPK
GO:0006508~proteolysis	7	7.2165	0.438342	RFWD2, ATG12, KLHL9, CAPN13, NEDD4L, E4F1, FBXL15
GO:0048870~cell motility	3	3.09278	0.459011	ARID5B, DCDC2, CEACAM1
GO:0051674~localization of cell	3	3.09278	0.459011	ARID5B, DCDC2, CEACAM1
GO:0007166~cell surface receptor linked signal transduction	11	11.3402	0.459046	CD3EAP, OR2S2, VN1R1, OR13C2, IL27RA, GPBAR1, OR1A1, TACSTD2, ARID5B, OR4D9, CEACAM1
GO:0007166~cell surface receptor linked signal transduction	11	11.3402	0.459046	CD3EAP, OR2S2, VN1R1, OR13C2, IL27RA, GPBAR1, OR1A1, TACSTD2, ARID5B, OR4D9, CEACAM1
GO:0007155~cell adhesion	5	5.15464	0.470599	CLCA2, CDH15, CDH17, LAMC2, CEACAM1
GO:0022610~biological adhesion	5	5.15464	0.471714	CLCA2, CDH15, CDH17, LAMC2, CEACAM1
GO:0034622~cellular macromolecular complex assembly	3	3.09278	0.477347	NCBP2, NCBP1, TUBB2C
GO:0048878~chemical homeostasis	4	4.12371	0.478069	SLC9A5, NEDD4L, EIF2B2, IDUA
GO:0043933~macromolecular complex subunit organization	5	5.15464	0.481713	NCBP2, NCBP1, TUBB2C, VIL1, GTF2H3
GO:0006357~regulation of transcription from RNA polymerase II promoter	5	5.15464	0.500409	SUPT3H, NCOA2, TEAD1, TCEB3, CENPK
GO:0042592~homeostatic process	5	5.15464	0.526326	DNAJC16, SLC9A5, NEDD4L, EIF2B2, IDUA
GO:0034621~cellular macromolecular complex subunit organization	3	3.09278	0.53928	NCBP2, NCBP1, TUBB2C
GO:0055085~transmembrane transport	4	4.12371	0.549585	SLC9A5, MCOLN1, SFXN2, SLC30A9
GO:0045944~positive regulation of transcription from RNA polymerase II promoter	3	3.09278	0.560279	NCOA2, TEAD1, CENPK
GO:0051252~regulation of RNA metabolic process	10	10.3093	0.570048	SUPT3H, NCBP1, NCOA2, ARID5B, TEAD1, TCEB3, GTF2H3, HOXB13, CENPK, C5ORF41
GO:0050877~neurological system process	7	7.2165	0.575923	OR2S2, OR13C2, OR1A1, TACSTD2, OR4D9, EIF2B2, DTNA
GO:0007600~sensory perception	5	5.15464	0.587249	OR2S2, OR13C2, OR1A1, TACSTD2, OR4D9
GO:0045935~positive regulation of nucleobase, nucleoside, nucleotide and nucleic acid metabolic process	4	4.12371	0.613049	NCBP1, NCOA2, TEAD1, CENPK
GO:0050801~ion homeostasis	3	3.09278	0.613863	SLC9A5, NEDD4L, EIF2B2
GO:0006350~transcription	11	11.3402	0.626059	CD3EAP, HNRPDL, SUPT3H, NCOA2, ARID5B, TEAD1, TCEB3, GTF2H3, HOXB13, E4F1, SLC30A9
GO:0051173~positive regulation of nitrogen compound metabolic process	4	4.12371	0.634637	NCBP1, NCOA2, TEAD1, CENPK
GO:0043065~positive regulation of apoptosis	3	3.09278	0.641317	NLRC4, TUBB2C, BNIP3L
GO:0043068~positive regulation of programmed cell death	3	3.09278	0.645114	NLRC4, TUBB2C, BNIP3L
GO:0010942~positive regulation of cell death	3	3.09278	0.647629	NLRC4, TUBB2C, BNIP3L
GO:0007186~G-protein coupled receptor protein signaling pathway	6	6.18557	0.675909	OR2S2, VN1R1, OR13C2, GPBAR1, OR1A1, OR4D9
GO:0045449~regulation of transcription	13	13.4021	0.677466	SUPT3H, TIGD1, ARID5B, TEAD1, HOXB13, GTF2H3, CENPK, C5ORF41, HNRPDL, NCOA2, TCEB3, E4F1, SLC30A9
GO:0050890~cognition	5	5.15464	0.678889	OR2S2, OR13C2, OR1A1, TACSTD2, OR4D9
GO:0006355~regulation of transcription, DNA-dependent	9	9.27835	0.682455	SUPT3H, NCOA2, ARID5B, TEAD1, TCEB3, GTF2H3, HOXB13, CENPK, C5ORF41
GO:0032268~regulation of cellular protein metabolic process	3	3.09278	0.693925	NCBP2, NCBP1, EIF2B2
GO:0045893~positive regulation of transcription, DNA-dependent	3	3.09278	0.697274	NCOA2, TEAD1, CENPK
GO:0070271~protein complex biogenesis	3	3.09278	0.727118	TUBB2C, VIL1, GTF2H3
GO:0006461~protein complex assembly	3	3.09278	0.727118	TUBB2C, VIL1, GTF2H3
GO:0045941~positive regulation of transcription	3	3.09278	0.782042	NCOA2, TEAD1, CENPK
GO:0010628~positive regulation of gene expression	3	3.09278	0.795995	NCOA2, TEAD1, CENPK
GO:0010604~positive regulation of macromolecule metabolic process	4	4.12371	0.813682	NCBP1, NCOA2, TEAD1, CENPK
GO:0010557~positive regulation of macromolecule biosynthetic process	3	3.09278	0.847435	NCOA2, TEAD1, CENPK
GO:0031328~positive regulation of cellular biosynthetic process	3	3.09278	0.86554	NCOA2, TEAD1, CENPK
GO:0009891~positive regulation of biosynthetic process	3	3.09278	0.870954	NCOA2, TEAD1, CENPK
GO:0016310~phosphorylation	3	3.09278	0.916977	NDUFS6, PKN2, MASTL
GO:0042981~regulation of apoptosis	3	3.09278	0.918387	NLRC4, TUBB2C, BNIP3L
GO:0043067~regulation of programmed cell death	3	3.09278	0.92114	NLRC4, TUBB2C, BNIP3L
GO:0010941~regulation of cell death	3	3.09278	0.922151	NLRC4, TUBB2C, BNIP3L
GO:0006793~phosphorus metabolic process	3	3.09278	0.961169	NDUFS6, PKN2, MASTL
GO:0006796~phosphate metabolic process	3	3.09278	0.961169	NDUFS6, PKN2, MASTL

## Sheet: Molecular function
Additional File 2: Gene Ontology classifications and terms for 165 sperm enriched transcripts by microarray analysis. An Excel file listing GO analysis statistics for the sperm enriched genes. The GO categories i) Biological process, ii) Molecular function, and iii) Cellular component are shown on separate spreadsheets; Count - number of genes associated with this gene set; Percentage- genes asso…
Term	Count	%	PValue	Genes
GO:0000339~RNA cap binding	3	3.09278	0.000617	NCBP2, NCBP1, EIF4A1
GO:0008135~translation factor activity, nucleic acid binding	4	4.12371	0.011435	EIF4A1, GTF2H3, EEF2, EIF2B2
GO:0003713~transcription coactivator activity	3	3.09278	0.272379	SUPT3H, NCOA2, E4F1
GO:0005509~calcium ion binding	7	7.2165	0.273959	CLCA2, CDH15, CDH17, CAPN13, VIL1, MCOLN1, DTNA
GO:0005216~ion channel activity	4	4.12371	0.280224	CLCA2, MCOLN1, HVCN1, KCTD4
GO:0005096~GTPase activator activity	3	3.09278	0.28303	HMHA1, ARHGAP1, TBC1D22A
GO:0030528~transcription regulator activity	10	10.3093	0.292924	SUPT3H, NCOA2, ARID5B, TEAD1, TCEB3, GTF2H3, HOXB13, E4F1, SLC30A9, C5ORF41
GO:0022838~substrate specific channel activity	4	4.12371	0.295922	CLCA2, MCOLN1, HVCN1, KCTD4
GO:0030695~GTPase regulator activity	4	4.12371	0.303798	HMHA1, ARHGAP1, EIF2B2, TBC1D22A
GO:0016563~transcription activator activity	4	4.12371	0.311685	SUPT3H, NCOA2, TEAD1, E4F1
GO:0016563~transcription activator activity	4	4.12371	0.311685	SUPT3H, NCOA2, TEAD1, E4F1
GO:0015267~channel activity	4	4.12371	0.314317	CLCA2, MCOLN1, HVCN1, KCTD4
GO:0022803~passive transmembrane transporter activity	4	4.12371	0.315633	CLCA2, MCOLN1, HVCN1, KCTD4
GO:0060589~nucleoside-triphosphatase regulator activity	4	4.12371	0.315633	HMHA1, ARHGAP1, EIF2B2, TBC1D22A
GO:0004984~olfactory receptor activity	4	4.12371	0.339339	OR2S2, OR13C2, OR1A1, OR4D9
GO:0005261~cation channel activity	3	3.09278	0.379295	MCOLN1, HVCN1, KCTD4
GO:0022836~gated channel activity	3	3.09278	0.437919	CLCA2, HVCN1, KCTD4
GO:0046873~metal ion transmembrane transporter activity	3	3.09278	0.466932	MCOLN1, HVCN1, KCTD4
GO:0008047~enzyme activator activity	3	3.09278	0.477982	HMHA1, ARHGAP1, TBC1D22A
GO:0003700~transcription factor activity	6	6.18557	0.502281	TEAD1, GTF2H3, HOXB13, E4F1, SLC30A9, C5ORF41
GO:0003712~transcription cofactor activity	3	3.09278	0.520797	SUPT3H, NCOA2, E4F1
GO:0005525~GTP binding	3	3.09278	0.534068	TUBB2C, EEF2, EIF2B2
GO:0032561~guanyl ribonucleotide binding	3	3.09278	0.548526	TUBB2C, EEF2, EIF2B2
GO:0019001~guanyl nucleotide binding	3	3.09278	0.548526	TUBB2C, EEF2, EIF2B2
GO:0003677~DNA binding	12	12.3711	0.569448	HNRPDL, SUPT3H, NCOA2, TIGD1, ARID5B, TEAD1, TCEB3, GTF2H3, HOXB13, E4F1, SLC30A9, C5ORF41
GO:0000166~nucleotide binding	11	11.3402	0.647818	NCBP2, HNRPDL, NLRC4, C10ORF140, TUBB2C, EIF4A1, PKN2, EEF2, MASTL, EIF2B2, SLC30A9
GO:0003723~RNA binding	4	4.12371	0.674168	NCBP2, HNRPDL, NCBP1, EIF4A1
GO:0008134~transcription factor binding	3	3.09278	0.709137	SUPT3H, NCOA2, E4F1
GO:0043169~cation binding	19	19.5876	0.74535	CLCA2, SLC9A5, SCAPER, VIL1, GTF2H3, SFXN2, RFWD2, HMHA1, NLRC4, CDH15, CDH17, CAPN13, NBR1, PELO, MCOLN1, E4F1, SLC30A9, DTNA, IDUA
GO:0043167~ion binding	19	19.5876	0.7703	CLCA2, SLC9A5, SCAPER, VIL1, GTF2H3, SFXN2, RFWD2, HMHA1, NLRC4, CDH15, CDH17, CAPN13, NBR1, PELO, MCOLN1, E4F1, SLC30A9, DTNA, IDUA
GO:0046872~metal ion binding	18	18.5567	0.813246	CLCA2, SLC9A5, SCAPER, VIL1, GTF2H3, SFXN2, RFWD2, HMHA1, NLRC4, CDH15, CDH17, CAPN13, NBR1, PELO, MCOLN1, E4F1, SLC30A9, DTNA
GO:0032555~purine ribonucleotide binding	7	7.2165	0.888677	NLRC4, TUBB2C, EIF4A1, PKN2, EEF2, MASTL, EIF2B2
GO:0032553~ribonucleotide binding	7	7.2165	0.888677	NLRC4, TUBB2C, EIF4A1, PKN2, EEF2, MASTL, EIF2B2
GO:0017076~purine nucleotide binding	7	7.2165	0.912091	NLRC4, TUBB2C, EIF4A1, PKN2, EEF2, MASTL, EIF2B2
GO:0005524~ATP binding	5	5.15464	0.933206	NLRC4, EIF4A1, PKN2, MASTL, EIF2B2
GO:0032559~adenyl ribonucleotide binding	5	5.15464	0.937647	NLRC4, EIF4A1, PKN2, MASTL, EIF2B2
GO:0008270~zinc ion binding	8	8.24742	0.941725	RFWD2, HMHA1, SCAPER, NBR1, GTF2H3, E4F1, SLC30A9, DTNA
GO:0030554~adenyl nucleotide binding	5	5.15464	0.952902	NLRC4, EIF4A1, PKN2, MASTL, EIF2B2
GO:0001883~purine nucleoside binding	5	5.15464	0.956776	NLRC4, EIF4A1, PKN2, MASTL, EIF2B2
GO:0001882~nucleoside binding	5	5.15464	0.958454	NLRC4, EIF4A1, PKN2, MASTL, EIF2B2
GO:0046914~transition metal ion binding	9	9.27835	0.970314	RFWD2, HMHA1, SCAPER, NBR1, GTF2H3, SFXN2, E4F1, SLC30A9, DTNA

## Sheet: Cellular component
Additional File 2: Gene Ontology classifications and terms for 165 sperm enriched transcripts by microarray analysis. An Excel file listing GO analysis statistics for the sperm enriched genes. The GO categories i) Biological process, ii) Molecular function, and iii) Cellular component are shown on separate spreadsheets; Count - number of genes associated with this gene set; Percentage- genes asso…
Term	Count	%	PValue	Genes
GO:0005667~transcription factor complex	5	5.15464	0.026707	CD3EAP, SUPT3H, TEAD1, GTF2H3, HOXB13
GO:0005654~nucleoplasm	10	10.3093	0.046743	RFWD2, CD3EAP, NCBP2, SUPT3H, NCBP1, TEAD1, TCEB3, GTF2H3, HOXB13, E4F1
GO:0044451~nucleoplasm part	7	7.2165	0.078479	RFWD2, CD3EAP, SUPT3H, TEAD1, TCEB3, GTF2H3, HOXB13
GO:0016021~integral to membrane	33	34.0206	0.237295	SLC9A5, OR1A1, IL27RA, MFSD5, LRIG1, SFXN2, HVCN1, VN1R1, DNAJC16, OR13C2, LRRTM4, TSPAN31, MCOLN1, SLC30A9, CEACAM1, REEP6, OR2S2, CLCA2, C9ORF125, C17ORF62, OR4D9, KCTD4, SLAMF1, C1ORF85, FLJ46321, CDH15, GPBAR1, CDH17, TACSTD2, CHST6, BNIP3L, TCEB3, CMTM5
GO:0031981~nuclear lumen	11	11.3402	0.252816	RFWD2, CD3EAP, NCBP2, SUPT3H, NCBP1, TEAD1, TCEB3, GTF2H3, HOXB13, E4F1, FAM32A
GO:0000323~lytic vacuole	3	3.09278	0.315769	C1ORF85, MCOLN1, IDUA
GO:0005764~lysosome	3	3.09278	0.315769	C1ORF85, MCOLN1, IDUA
GO:0031224~intrinsic to membrane	33	34.0206	0.320889	SLC9A5, OR1A1, IL27RA, MFSD5, LRIG1, SFXN2, HVCN1, VN1R1, DNAJC16, OR13C2, LRRTM4, TSPAN31, MCOLN1, SLC30A9, CEACAM1, REEP6, OR2S2, CLCA2, C9ORF125, C17ORF62, OR4D9, KCTD4, SLAMF1, C1ORF85, FLJ46321, CDH15, GPBAR1, CDH17, TACSTD2, CHST6, BNIP3L, TCEB3, CMTM5
GO:0005773~vacuole	3	3.09278	0.395977	C1ORF85, MCOLN1, IDUA
GO:0070013~intracellular organelle lumen	11	11.3402	0.497585	RFWD2, CD3EAP, NCBP2, SUPT3H, NCBP1, TEAD1, TCEB3, GTF2H3, HOXB13, E4F1, FAM32A
GO:0005578~proteinaceous extracellular matrix	3	3.09278	0.518648	CILP2, C6ORF15, LAMC2
GO:0043233~organelle lumen	11	11.3402	0.528327	RFWD2, CD3EAP, NCBP2, SUPT3H, NCBP1, TEAD1, TCEB3, GTF2H3, HOXB13, E4F1, FAM32A
GO:0031974~membrane-enclosed lumen	11	11.3402	0.554874	RFWD2, CD3EAP, NCBP2, SUPT3H, NCBP1, TEAD1, TCEB3, GTF2H3, HOXB13, E4F1, FAM32A
GO:0031012~extracellular matrix	3	3.09278	0.559543	CILP2, C6ORF15, LAMC2
GO:0005887~integral to plasma membrane	7	7.2165	0.629032	CLCA2, IL27RA, TACSTD2, TSPAN31, MCOLN1, KCTD4, CEACAM1
GO:0005624~membrane fraction	5	5.15464	0.643326	ATG12, TSPAN31, LAMC2, CEACAM1, DTNA
GO:0031226~intrinsic to plasma membrane	7	7.2165	0.651271	CLCA2, IL27RA, TACSTD2, TSPAN31, MCOLN1, KCTD4, CEACAM1
GO:0005740~mitochondrial envelope	3	3.09278	0.665998	NDUFS6, BNIP3L, SFXN2
GO:0005626~insoluble fraction	5	5.15464	0.671955	ATG12, TSPAN31, LAMC2, CEACAM1, DTNA
GO:0005886~plasma membrane	20	20.6186	0.686414	OR2S2, CLCA2, IL27RA, OR1A1, OR4D9, SLAMF1, KCTD4, VN1R1, CDH15, OR13C2, GPBAR1, CDH17, TACSTD2, TSPAN31, ARHGAP1, NECAP1, LAMC2, MCOLN1, CEACAM1, DTNA
GO:0005829~cytosol	7	7.2165	0.736855	NCBP2, NCBP1, TACSTD2, TUBB2C, EIF4A1, NIPSNAP3A, GAMT
GO:0044459~plasma membrane part	11	11.3402	0.773317	CLCA2, IL27RA, CDH17, TACSTD2, TSPAN31, LAMC2, MCOLN1, SLAMF1, KCTD4, CEACAM1, DTNA
GO:0005576~extracellular region	10	10.3093	0.777662	HSD17B11, CLCA2, CILP2, LOC651536, C6ORF15, LAMC2, PLAC9, CEACAM1, VWA2, CMTM5
GO:0015630~microtubule cytoskeleton	3	3.09278	0.802701	TUBB2C, E4F1, TTLL7
GO:0044429~mitochondrial part	3	3.09278	0.837861	NDUFS6, BNIP3L, SFXN2
GO:0000267~cell fraction	5	5.15464	0.847208	ATG12, TSPAN31, LAMC2, CEACAM1, DTNA
GO:0031967~organelle envelope	3	3.09278	0.85454	NDUFS6, BNIP3L, SFXN2
GO:0031975~envelope	3	3.09278	0.855805	NDUFS6, BNIP3L, SFXN2
GO:0044421~extracellular region part	4	4.12371	0.899647	CILP2, C6ORF15, LAMC2, CMTM5
GO:0005739~mitochondrion	4	4.12371	0.940378	NDUFS6, GLYAT, BNIP3L, SFXN2
GO:0005856~cytoskeleton	5	5.15464	0.949136	TUBB2C, VIL1, E4F1, TTLL7, SLC30A9
GO:0005856~cytoskeleton	5	5.15464	0.949136	TUBB2C, VIL1, E4F1, TTLL7, SLC30A9
GO:0044430~cytoskeletal part	3	3.09278	0.968902	TUBB2C, E4F1, TTLL7
GO:0043232~intracellular non-membrane-bounded organelle	9	9.27835	0.980578	CD3EAP, TIGD1, TUBB2C, VIL1, E4F1, TTLL7, CENPK, FAM32A, SLC30A9
GO:0043228~non-membrane-bounded organelle	9	9.27835	0.980578	CD3EAP, TIGD1, TUBB2C, VIL1, E4F1, TTLL7, CENPK, FAM32A, SLC30A9
