# Supplementary material for: Stallion Sperm Transcriptome Comprises Functionally Coherent Coding and Regulatory RNAs as Revealed by Microarray Analysis and RNA-seq
Source: PLoS One. 2013 Feb 11;8(2):e56535. doi: 10.1371/journal.pone.0056535 (PMC3569414; doi:10.1371/journal.pone.0056535)
Supplement: Table S4 — Differentially expressed genes (n = 155) between the sperm and the testes. A list of the 60 sperm up-regulated and 95 sperm down-regulated genes, their NCBI and RefSeq accession numbers, logFC-log2 fold change in expression between sperm and testes; AveExpr-average log2-expression level of that gene across red-green channels, and P-value; NULL–no annotation; #NA = unknown. (XLS) [file pone.0056535.s006.xls]

## Sheet: Sheet1
Table S4: Differentially expressed genes (n=155) between the sperm and the testes. An Excel file listing the 60 sperm up-regulated and 95 sperm down-regulated genes, their NCBI and RefSeq accession numbers, logFC - log2 fold change in expression between sperm and testes; AveExpr - average log2-expression level of that gene across red-green channels, and P-value; NULL – no annotation; #NA = unknow…
		Sperm up-regulated genes									Sperm down-regulated genes
Gene Symbol	NCBI Accession No	RefSeq.Accession	logFC	AveExpr	P.Value				Gene Symbol	NCBI Accession No	RefSeq.Accession No	logFC	AveExpr	P.Value
PDRG1	XM_001498347	XP_001498397	3.11394	8.34159	0.000518662				UQCRB	DN504187	XP_001490464	-1.34178	7.40941	3.02604e-05
CCIN	XM_001496141	XP_001496191	1.10134	7.7369	0.000558581				CALM3	XM_001494208	XP_001494258	-1.05254	6.70633	9.30462e-05
FLJ46321	XM_001489016	NULL	1.83918	7.50616	0.000598397				RPL28	CD464415	XP_001495815	-1.31886	7.07666	9.50161e-05
GAMT	XM_001498652	XP_001498702	1.3929	6.5657	0.000606652				NULL	CD466685	NULL	-2.23445	7.72158	0.000111954
NULL	#N/A	#N/A	1.39846	7.31724	0.000772117				PIAS2	XM_001498649	XP_001498699	-1.37592	8.78709	0.000162374
CLCA2	XM_001496218	XP_001496268	1.22814	6.93872	0.000834142				DYNLT1	XM_001492071	XP_001492121	-1.55113	8.36226	0.000208028
NULL	NULL	NULL	1.16928	7.60217	0.000876748				RPS3A	NULL	NULL	-1.4151	7.0805	0.000213908
FLJ46321	#N/A	#N/A	1.94722	8.34552	0.000961886				NULL	NULL	NULL	-1.05676	6.99538	0.000229498
SCYL1	CX602064	NULL	1.00434	7.59936	0.000998824				SPA17	CX596074	XP_001505119	-2.19213	7.91616	0.000256525
NULL	NULL	NULL	1.95903	7.34365	0.00117754				DNAJA1	XM_001499089	NULL	-1.08358	6.93326	0.000339446
NULL	NULL	NULL	1.45935	6.65486	0.00129531				NULL	CX597254	NULL	-1.11888	7.45621	0.00036904
OR1A1	XM_001502600	XP_001502650	2.05868	7.42379	0.00129851				PRPSAP1	XM_001491718	XP_001491768	-1.00997	7.10323	0.000389408
ALOX12B	XM_001504803	XP_001504853	1.2174	7.23837	0.0013797				SMARCB1	XM_001490229	XP_001490279	-1.23933	9.96243	0.000411687
FLJ46321	XM_001493884	NULL	1.46758	6.5103	0.00145743				GSTA1	XM_001503053	XP_001503103	-2.2139	7.80114	0.000418476
REEP6	XM_001492857	NULL	1.01787	6.55933	0.00152766				CISD1	XM_001503627	XP_001503677	-1.03261	7.04578	0.000442178
NULL	DN510131	NULL	2.43636	13.0791	0.00243535				NULL	DN508293	XP_001504999	-1.91815	8.1304	0.000449009
C14orf104	XM_001496267	XP_001496317	2.14243	7.87118	0.00288682				LSM3	XM_001490586	NULL	-1.047	7.2286	0.000462241
ARMCX2	XM_001492920	XP_001492970	1.00156	7.07233	0.00290403				GSTA1	XM_001503029	XP_001503079	-1.30167	6.85682	0.000481416
PXMP3	XM_001490622	XP_001490672	1.61546	7.99387	0.0031803				NULL	NULL	NULL	-1.33004	7.29751	0.000482342
TSGA10IP	XM_001491029	XP_001491079	1.13012	6.83157	0.00341914				LOC645638	XM_001503882	NULL	-1.10411	6.84832	0.000556812
NULL	NULL	NULL	1.34174	7.22582	0.00379295				NULL	CD535168	NULL	-1.10462	7.25266	0.000590919
FLJ46321	#N/A	#N/A	2.23338	9.16827	0.00382503				NULL	NULL	NULL	-3.08512	8.82196	0.000621638
NULL	NULL	NULL	1.24622	7.60826	0.0044303				CITED1	XM_001488044	XP_001488094	-1.2654	7.50555	0.000673206
KCNK1	XM_001492062	XP_001492112	1.41316	7.18147	0.00455549				TPT1	NULL	NULL	-2.11772	8.15942	0.000728097
FLJ46321	XM_001499762	XP_001499812	1.24895	7.39652	0.00460236				NULL	NULL	NULL	-1.1473	8.44686	0.000728371
SCAPER	XM_001498225	XP_001498275	1.17701	6.76099	0.00498932				NULL	CD528483	NULL	-2.23773	8.14896	0.000739506
NULL	CD470175	NULL	2.22203	8.18253	0.00509037				CALM3	XM_001500846	XP_001500896	-1.7559	7.94603	0.000793308
VIL1	XM_001491505	XP_001491555	1.39984	6.93913	0.00593178				NULL	CD465991	XP_001503681	-1.30736	7.05629	0.000833502
RABGGTA	XM_001489409	XP_001489459	1.0363	7.0103	0.00617808				NULL	NULL	NULL	-1.3464	13.9467	0.00085621
CTTN	XM_001491125	NULL	1.5447	8.35785	0.00647864				NULL	XM_001490456	NULL	-1.93489	8.05916	0.00086044
NBR1	XM_001491990	XP_001492040	1.47748	6.89701	0.00697791				PREP	NULL	NULL	-1.67885	7.84163	0.000922561
NULL	CD536578	NULL	1.19951	8.28254	0.00712804				NULL	NULL	NULL	-1.45054	7.5717	0.0011228
VPS54	XM_001493998	XP_001494048	1.1816	7.61171	0.00735761				TUBA3C	XM_001488340	XP_001488390	-1.09809	7.20657	0.00112866
#N/A	#N/A	#N/A	1.04433	7.05633	0.00900929				CABYR	XM_001493606	XP_001493656	-1.68721	8.2057	0.00113401
COL22A1	XM_001499195	XP_001499245	1.74284	10.505	0.0117532				NULL	NULL	NULL	-1.59138	7.29166	0.00125901
NULL	NULL	NULL	1.84088	9.64693	0.0120457				NULL	AW261118	NULL	-2.50049	8.85908	0.0012859
FLJ46321	XM_001497972	NULL	1.61544	8.46651	0.0130122				EIF3E	XM_001495143	XP_001495193	-1.02963	7.21284	0.00134928
GNPDA1	XM_001503958	XP_001504008	1.2442	7.38559	0.0134201				NULL	CD466170	NULL	-1.82776	7.57278	0.00134944
RHOJ	XM_001498673	XP_001498723	1.08976	8.15521	0.0144299				TTBK2	NULL	NULL	-2.06768	7.97558	0.00142842
ARHGAP1	XM_001489971	XP_001490021	1.19267	7.13433	0.0149308				PTMA	NULL	NULL	-1.09017	7.1947	0.00146551
OR2M3	XM_001496081	XP_001496131	1.51154	9.86574	0.0202838				GSTM3	CX604151	XP_001495454	-1.83423	7.81079	0.00156148
LOC730796	XM_001497173	XP_001497223	1.09769	9.91034	0.0202938				TTBK2	CD468499	NULL	-1.41448	7.21064	0.00158632
OR4F21	XM_001501982	XP_001502032	1.23608	9.38676	0.0205291				TPT1	XM_001494353	NULL	-1.74014	8.02226	0.00159886
NULL	XM_001499351	NULL	1.94016	9.26115	0.0205729				RPS25	XM_001503063	XP_001503113	-1.64569	7.9715	0.0017138
C17orf53	XM_001495608	XP_001495658	1.05318	7.70434	0.0209332				NULL	NULL	NULL	-1.01282	7.12453	0.00178724
LOC90379	XM_001488774	NULL	1.11131	11.2507	0.0219513				CKLF	XM_001495950	NULL	-1.18012	7.1792	0.00190019
PADI6	XM_001488531	XP_001488581	1.23665	8.50317	0.0229647				TTBK2	NULL	NULL	-1.31761	7.19879	0.00198106
#N/A	#N/A	#N/A	1.41282	8.23496	0.0230097				NULL	NULL	NULL	-1.47197	6.95007	0.00203406
NULL	CX605267	NULL	2.44902	10.1533	0.0230869				NULL	NULL	NULL	-1.50262	7.88961	0.00215404
IL27RA	XM_001496552	NULL	1.11358	7.09478	0.027967				C15orf21	XR_035959	NULL	-1.40074	7.94965	0.00222042
NULL	NULL	NULL	1.35842	7.07842	0.0285493				TMSB4X	XM_001488854	XP_001488904	-1.23843	7.21552	0.00231027
WASF2	XM_001504025	XP_001504075	1.0803	8.34057	0.0292684				COX7C	XM_001504630	NULL	-1.38387	7.24797	0.00243706
LRIG1	XM_001495168	XP_001495218	1.43884	6.76875	0.0302228				P2RX2	DN505800	NULL	-1.29992	7.47672	0.00249627
#N/A	#N/A	#N/A	1.26479	7.09799	0.0309089				NULL	NULL	NULL	-1.55272	8.02767	0.00251129
NULL	NULL	NULL	1.13283	7.498	0.0314737				LCA5	XM_001503637	XP_001503687	-1.35694	9.6571	0.00260862
HEXIM2	XM_001495090	XP_001495140	1.11137	7.78671	0.035524				NULL	NULL	NULL	-1.20662	7.3071	0.00263175
RPAP2	XM_001492375	XP_001492425	1.41357	9.0492	0.0396015				GSTA1	XM_001498703	XP_001498753	-1.85002	7.86189	0.00265609
HNRPDL	XM_001491342	XP_001491392	1.40215	6.85423	0.0431085				NULL	NULL	NULL	-1.2467	7.12874	0.00269914
ELSPBP1	XM_001501717	XP_001501767	1.33877	6.66394	0.0470558				RPL10	NULL	NULL	-1.71028	7.52771	0.00309279
NULL	CD528603	NULL	1.00171	7.4557	0.0479416				RPL26	CX601221	XP_001504871	-1.17333	6.6507	0.00327974
									NULL	DN508036	NULL	-1.74781	7.86883	0.00342304
									#N/A	#N/A	#N/A	-1.23714	7.1471	0.00346424
									LOC619208	XM_001504082	NULL	-1.03082	6.86659	0.00358218
									NULL	NULL	NULL	-2.30688	9.28594	0.00378216
									NULL	DN511197	XP_001497348	-1.03855	7.08438	0.00388764
									NULL	NULL	NULL	-1.43448	7.0409	0.00405875
									CCDC53	XM_001497456	XP_001497506	-1.13784	7.445	0.00476604
									TTBK2	AY237113	NULL	-1.3005	8.15759	0.00484788
									SUMO2	XM_001487998	XP_001488048	-1.54367	7.14557	0.00490539
									STMN3	XM_001492866	XP_001492916	-1.28408	9.22797	0.0053446
									NULL	BI395111	NULL	-1.59393	8.21453	0.00536014
									NULL	NULL	NULL	-1.29962	7.29471	0.00632758
									#N/A	#N/A	#N/A	-1.58055	7.68313	0.00658534
									NULL	NULL	NULL	-1.06608	6.98431	0.00666247
									ATP5L	CX603854	XP_001502907	-1.53344	8.16635	0.00674238
									RPS27A	NULL	NULL	-1.03486	7.46554	0.00748994
									GSTM4	CX601710	NULL	-1.03918	8.00863	0.00799746
									RPS27L	CX595933	NULL	-1.03719	7.82396	0.00881127
									AQR	XM_001503644	XP_001503694	-1.04378	8.55152	0.00937448
									NULL	NULL	NULL	-1.57399	8.73769	0.00937873
									UBC	CD470796	NULL	-2.32413	10.9202	0.0104263
									NULL	NULL	NULL	-1.23737	7.94794	0.0112297
									CSDA	NULL	NULL	-1.02871	8.72601	0.0117532
									NULL	NULL	NULL	-1.38795	10.6466	0.0129113
									TM2D2	XM_001491499	XP_001491549	-1.17517	9.04778	0.0143207
									NULL	NULL	NULL	-1.22644	9.3966	0.0152464
									NULL	NULL	NULL	-1.23661	7.64793	0.0178972
									KIAA2013	CX605305	NULL	-1.24106	10.2976	0.0179121
									NULL	CX603016	NULL	-1.07499	10.5227	0.0198333
									USP15	XM_001489851	XP_001489901	-1.01113	8.36229	0.0231356
									UCRC	DN507791	NULL	-1.14771	7.59415	0.02704
									NULL	NULL	NULL	-1.01542	9.20103	0.0333058
									VEZT	NULL	NULL	-1.14527	8.23933	0.0403603
									ZNF77	XM_001492468	XP_001492518	-1.02813	8.11812	0.0407571
									NULL	CD464221	NULL	-1.18801	8.56831	0.042127
