# Supplementary material for: Stallion Sperm Transcriptome Comprises Functionally Coherent Coding and Regulatory RNAs as Revealed by Microarray Analysis and RNA-seq
Source: PLoS One. 2013 Feb 11;8(2):e56535. doi: 10.1371/journal.pone.0056535 (PMC3569414; doi:10.1371/journal.pone.0056535)
Supplement: Table S5 — Mapped RNA sequence tags (n = 19,257) from the sperm of the two stallions. The table presents the following information for each mapped sequence tag: i) genomic location, ii) average coverage in sperm 1 (AC1) and sperm 2 (AC2), and iii) log2 ratios between AC1 and AC2. Columns at the left are sorted by AC1 and columns at the right by AC2. Mapped tags with AC≥1 are shaded grey. (XLS) [file pone.0056535.s007.xls]

## Sheet: Sheet1
Table S5: Mapped RNA sequence tags (n= 19,257) from the sperm of the two stallions. The table presents the following information for each mapped sequence tag: i) genomic location, ii) average coverage in sperm 1 (AC1) and sperm 2 (AC2), and iii) log2 ratios between AC1 and AC2. Columns at the left are sorted by AC1 and columns at the right by AC2. Mapped tags with AC≥1 are shaded grey.
Chromosomal_location	AC1	AC2	log2 (AC1/AC2)	log2 (AC2/AC1)				Chromosomal_location	AC1	AC2	log2 (AC1/AC2)	log2 (AC2/AC1)
chr1:183831291-183831514	206116	242049	-0.231843	0.231843				chrUn:41671499-41671648	129842	272950	-1.07188	1.07188
chr1:183631902-183632216	159007	190566	-0.261202	0.261202				chr1:183831291-183831514	206116	242049	-0.231843	0.231843
chr1:183854089-183854405	158004	189364	-0.261204	0.261204				chr1:183631902-183632216	159007	190566	-0.261202	0.261202
chrUn:41671499-41671648	129842	272950	-1.07188	1.07188				chr1:183854089-183854405	158004	189364	-0.261204	0.261204
chrUn:55096760-55098115	125001	134119	-0.101578	0.101578				chr3:36417092-36417971	58575	155206	-1.40582	1.40582
chrUn:55098361-55098992	121858	153853	-0.336355	0.336355				chrUn:55098361-55098992	121858	153853	-0.336355	0.336355
chrUn:55274673-55275483	98778.9	93972.5	0.0719652	0.0719652				chrUn:55096760-55098115	125001	134119	-0.101578	0.101578
chr2:41401844-41402040	85760.1	68194	0.330661	0.330661				chrX:51467917-51468014	71969.9	133493	-0.891297	0.891297
chrX:87062618-87062767	82109.8	82610.9	-0.0087772	0.0087772				chr1:89070737-89071827	46495.1	104507	-1.16845	1.16845
chrX:51467917-51468014	71969.9	133493	-0.891297	0.891297				chrUn:55274673-55275483	98778.9	93972.5	0.0719652	0.0719652
chrUn:64060479-64061987	62499.5	58288.1	0.100644	0.100644				chrX:87062618-87062767	82109.8	82610.9	-0.0087772	0.0087772
chr3:36417092-36417971	58575	155206	-1.40582	1.40582				chr2:41401844-41402040	85760.1	68194	0.330661	0.330661
chr20:7063095-7063141	57594.5	29113.1	0.984264	0.984264				chrUn:64060479-64061987	62499.5	58288.1	0.100644	0.100644
chr1:89070491-89070650	53940.6	31204.1	0.789633	0.789633				chr28:36791911-36792005	43446.1	56479.2	-0.378494	0.378494
chr11:8665217-8665263	49866.1	23656.5	1.07583	1.07583				chr29:1282347-1282467	42199.4	55336.4	-0.391007	0.391007
chrUn:94505704-94507572	49279.4	49022.5	0.00754181	0.00754181				chr7:41002289-41002320	32558.9	49976.7	-0.618206	0.618206
chr1:89070737-89071827	46495.1	104507	-1.16845	1.16845				chrUn:63404330-63404676	20175.5	49800.4	-1.30355	1.30355
chr2:58613594-58613665	43796.7	44830.3	-0.0336523	0.0336523				chrUn:94505704-94507572	49279.4	49022.5	0.00754181	0.00754181
chr28:36791911-36792005	43446.1	56479.2	-0.378494	0.378494				chrUn:55074047-55075506	40736.4	45274.9	-0.152393	0.152393
chr15:16975958-16976021	42457.4	35111.9	0.274057	0.274057				chr2:58613594-58613665	43796.7	44830.3	-0.0336523	0.0336523
chr29:1282347-1282467	42199.4	55336.4	-0.391007	0.391007				chrUn:63401048-63401737	33334.4	44464.3	-0.415636	0.415636
chrUn:94757553-94759362	41418.5	42483.6	-0.0366331	0.0366331				chrUn:55099516-55100173	32017.7	42759.2	-0.417366	0.417366
chrUn:55074047-55075506	40736.4	45274.9	-0.152393	0.152393				chrUn:94757553-94759362	41418.5	42483.6	-0.0366331	0.0366331
chrUn:116212815-116214683	40381	41481.4	-0.038789	0.038789				chrUn:116212815-116214683	40381	41481.4	-0.038789	0.038789
chrUn:63405884-63407765	37449.8	40354	-0.107754	0.107754				chrUn:63405884-63407765	37449.8	40354	-0.107754	0.107754
chr20:40206137-40206241	33750.4	19660.9	0.779573	0.779573				chr24:17085679-17085852	20995	37166.5	-0.823956	0.823956
chrUn:63401048-63401737	33334.4	44464.3	-0.415636	0.415636				chr15:16975958-16976021	42457.4	35111.9	0.274057	0.274057
chr7:41002289-41002320	32558.9	49976.7	-0.618206	0.618206				chr1:89075492-89077386	29613.3	34183.8	-0.207067	0.207067
chrUn:55099516-55100173	32017.7	42759.2	-0.417366	0.417366				chr1:89070491-89070650	53940.6	31204.1	0.789633	0.789633
chr6:35572971-35573102	31927.4	9702.73	1.71833	1.71833				chr4:40912961-40913296	15415.8	30326.6	-0.976177	0.976177
chr3:59749514-59749610	31160	17547.2	0.828456	0.828456				chr20:7063095-7063141	57594.5	29113.1	0.984264	0.984264
chr1:89075492-89077386	29613.3	34183.8	-0.207067	0.207067				chr1:139013086-139014090	28775.5	25724.3	0.161709	0.161709
chr1:139013086-139014090	28775.5	25724.3	0.161709	0.161709				chr11:8665217-8665263	49866.1	23656.5	1.07583	1.07583
chr24:17085679-17085852	20995	37166.5	-0.823956	0.823956				chrX:38864175-38864219	9744.01	23608.2	-1.2767	1.2767
chrUn:63404330-63404676	20175.5	49800.4	-1.30355	1.30355				chr24:18092961-18093009	5164.78	21141.8	-2.03332	2.03332
chr31:1941958-1942153	19300	15273.5	0.33757	0.33757				chr20:40206137-40206241	33750.4	19660.9	0.779573	0.779573
chrUn:9130004-9130119	16116.7	16713.6	-0.0524714	0.0524714				chr10:26389538-26389667	9612.51	18607.2	-0.952874	0.952874
chr1:69176799-69177077	15438.8	8929.53	0.789904	0.789904				chr3:59749514-59749610	31160	17547.2	0.828456	0.828456
chr4:40912961-40913296	15415.8	30326.6	-0.976177	0.976177				chrUn:9130004-9130119	16116.7	16713.6	-0.0524714	0.0524714
chr25:3243643-3243745	12114.6	12794.6	-0.0787849	0.0787849				chr31:1941958-1942153	19300	15273.5	0.33757	0.33757
chr7:12712733-12712789	11766.2	6935.8	0.762511	0.762511				chr5:71142073-71142122	11421	15063.4	-0.399364	0.399364
chrX:66326951-66326979	11751.1	12729	-0.115327	0.115327				chr23:12608872-12608922	10760	14218.4	-0.402088	0.402088
chr5:71142073-71142122	11421	15063.4	-0.399364	0.399364				chr5:25920317-25920370	10026	13192.7	-0.395993	0.395993
chr23:12608872-12608922	10760	14218.4	-0.402088	0.402088				chr25:3243643-3243745	12114.6	12794.6	-0.0787849	0.0787849
chr14:11812473-11812533	10517.5	9143.74	0.201934	0.201934				chrX:66326951-66326979	11751.1	12729	-0.115327	0.115327
chr3:3487086-3487167	10166.5	7803.85	0.381559	0.381559				chr26:35420660-35420714	9972.25	12069.7	-0.275398	0.275398
chr5:25920317-25920370	10026	13192.7	-0.395993	0.395993				chrX:29939510-29939578	0.36	11765.8	-14.9962	14.9962
chr26:35420660-35420714	9972.25	12069.7	-0.275398	0.275398				chrX:113491408-113491454	5455.72	11673.2	-1.09736	1.09736
chrX:38864175-38864219	9744.01	23608.2	-1.2767	1.2767				chr24:9430442-9430507	1586.21	10659.5	-2.74848	2.74848
chr8:84206518-84206831	9702.03	3325.17	1.54486	1.54486				chr23:54958279-54958377	8449.33	10551.2	-0.320505	0.320505
chr10:26389538-26389667	9612.51	18607.2	-0.952874	0.952874				chr10:33594051-33594148	8032.11	10280.6	-0.356071	0.356071
chr14:23823478-23823581	9311.72	9155.63	0.0243885	0.0243885				chr1:156434215-156434249	771.23	9762.86	-3.66207	3.66207
chr23:54958279-54958377	8449.33	10551.2	-0.320505	0.320505				chr6:35572971-35573102	31927.4	9702.73	1.71833	1.71833
chr10:33594051-33594148	8032.11	10280.6	-0.356071	0.356071				chr1:156874423-156874459	736.22	9296.79	-3.65852	3.65852
chrX:84204560-84204608	7663.46	5922.92	0.371687	0.371687				chr14:23823478-23823581	9311.72	9155.63	0.0243885	0.0243885
chr9:59299402-59299541	7596.96	6774.82	0.16524	0.16524				chr1:111356756-111357410	4171.46	9152.55	-1.13362	1.13362
chr3:2370450-2370496	7418.5	6014.94	0.302577	0.302577				chr14:11812473-11812533	10517.5	9143.74	0.201934	0.201934
chr10:73429700-73429756	7038.97	4947.09	0.508784	0.508784				chr1:69176799-69177077	15438.8	8929.53	0.789904	0.789904
chr1:139012086-139013080	6098.04	5458.87	0.159743	0.159743				chr10:15209821-15209860	4912.9	8899.57	-0.857161	0.857161
chrX:113491408-113491454	5455.72	11673.2	-1.09736	1.09736				chr10:71961300-71961389	1645.34	8713.45	-2.40486	2.40486
chr24:18092961-18093009	5164.78	21141.8	-2.03332	2.03332				chr20:5612872-5612905	5070.02	8565.85	-0.756605	0.756605
chr20:31259716-31259773	5094.62	4466.44	0.189849	0.189849				chr3:3487086-3487167	10166.5	7803.85	0.381559	0.381559
chr20:5612872-5612905	5070.02	8565.85	-0.756605	0.756605				chr7:12712733-12712789	11766.2	6935.8	0.762511	0.762511
chr10:15209821-15209860	4912.9	8899.57	-0.857161	0.857161				chr9:59299402-59299541	7596.96	6774.82	0.16524	0.16524
chr2:65736173-65736223	4837.11	2952.2	0.712355	0.712355				chr3:115113840-115113902	3799.44	6459.29	-0.765589	0.765589
chr1:56895658-56895712	4474.68	6193.87	-0.469057	0.469057				chr1:21812146-21813050	2759.91	6377.01	-1.20826	1.20826
chrM:1-15387	4390.4	4296.06	0.0313382	0.0313382				chr1:56895658-56895712	4474.68	6193.87	-0.469057	0.469057
chr29:9441543-9441652	4225.17	2769.47	0.609399	0.609399				chr3:2370450-2370496	7418.5	6014.94	0.302577	0.302577
chr1:111356756-111357410	4171.46	9152.55	-1.13362	1.13362				chr10:29022540-29022579	4121.45	6013.99	-0.54517	0.54517
chr10:29022540-29022579	4121.45	6013.99	-0.54517	0.54517				chr1:139011261-139012060	2517.34	5994	-1.25162	1.25162
chr3:115113840-115113902	3799.44	6459.29	-0.765589	0.765589				chrX:84204560-84204608	7663.46	5922.92	0.371687	0.371687
chr13:25602409-25602476	3692.5	4197.03	-0.184771	0.184771				chr27:24438153-24438196	1301.64	5922.41	-2.18585	2.18585
chr8:24477584-24477664	3577.89	234.38	3.93219	3.93219				chr7:12712991-12713073	1948.97	5871.64	-1.59105	1.59105
chr4:101105819-101105941	3520.84	4232.11	-0.265457	0.265457				chr18:28269842-28269874	3375.77	5761.22	-0.771158	0.771158
chr18:28269842-28269874	3375.77	5761.22	-0.771158	0.771158				chr1:139012086-139013080	6098.04	5458.87	0.159743	0.159743
chr1:56895436-56895524	3222.6	4682.01	-0.538903	0.538903				chr4:94668965-94669077	2088.23	4990.97	-1.25704	1.25704
chr6:40039350-40039418	3218.59	2608.62	0.303142	0.303142				chr2:50151962-50151990	969.43	4986.48	-2.36281	2.36281
chr8:63673447-63673475	3194.59	833.93	1.93763	1.93763				chr25:8415431-8415460	610.6	4962.67	-3.02282	3.02282
chr20:3495535-3495596	3174.34	3073.36	0.0466399	0.0466399				chr10:73429700-73429756	7038.97	4947.09	0.508784	0.508784
chr10:16000688-16000779	3021.7	408.95	2.88536	2.88536				chr1:56895436-56895524	3222.6	4682.01	-0.538903	0.538903
chr2:65736623-65736676	2957.95	523.3	2.49889	2.49889				chr18:3648979-3649026	2437.14	4476.52	-0.877189	0.877189
chr22:25729649-25729676	2944.14	3832.14	-0.380304	0.380304				chr20:31259716-31259773	5094.62	4466.44	0.189849	0.189849
chr1:168005544-168005641	2938.12	350.21	3.0686	3.0686				chr17:69611826-69611854	461.47	4435.76	-3.26487	3.26487
chr1:21812146-21813050	2759.91	6377.01	-1.20826	1.20826				chrM:1-15387	4390.4	4296.06	0.0313382	0.0313382
chr1:139011261-139012060	2517.34	5994	-1.25162	1.25162				chr4:101105819-101105941	3520.84	4232.11	-0.265457	0.265457
chr18:3648979-3649026	2437.14	4476.52	-0.877189	0.877189				chr13:25602409-25602476	3692.5	4197.03	-0.184771	0.184771
chr25:24416981-24417012	2338.87	1767.98	0.40371	0.40371				chr22:25729649-25729676	2944.14	3832.14	-0.380304	0.380304
chr14:91151403-91151505	2302.56	1898.83	0.278128	0.278128				chr23:20777222-20777247	1935.12	3781	-0.966345	0.966345
chr19:19605571-19605601	2188.66	0	100	100				chr22:4261319-4261356	1.24	3612.63	-11.5085	11.5085
chr13:11958842-11958870	2123.86	675.78	1.65206	1.65206				chr18:23031186-23031304	1744.49	3483.18	-0.9976	0.9976
chr3:117380927-117381045	2091.81	1516.22	0.464273	0.464273				chr27:25157343-25157376	0	3389.18	-100	100
chr4:94668965-94669077	2088.23	4990.97	-1.25704	1.25704				chr8:84206518-84206831	9702.03	3325.17	1.54486	1.54486
chr4:101075964-101076063	2086.57	704.85	1.56575	1.56575				chr10:26931504-26931539	1372.81	3169.44	-1.2071	1.2071
chr8:34011203-34011244	1997.41	333.34	2.58306	2.58306				chr20:3495535-3495596	3174.34	3073.36	0.0466399	0.0466399
chr15:59947554-59947588	1981.72	1620.44	0.290368	0.290368				chr18:2346547-2346581	542.41	3027.42	-2.48063	2.48063
chr7:12712991-12713073	1948.97	5871.64	-1.59105	1.59105				chrX:38863819-38863885	1180.18	3016.7	-1.35396	1.35396
chr10:26933816-26933865	1941.09	2549.34	-0.393257	0.393257				chr2:65736173-65736223	4837.11	2952.2	0.712355	0.712355
chr8:59960343-59960375	1940.3	279.88	2.7934	2.7934				chr29:9441543-9441652	4225.17	2769.47	0.609399	0.609399
chr23:20777222-20777247	1935.12	3781	-0.966345	0.966345				chr22:21498553-21498586	932.17	2740.08	-1.55555	1.55555
chrUn:73088247-73088289	1929.82	68.05	4.82573	4.82573				chr9:20798573-20798603	867.55	2689.61	-1.63238	1.63238
chr1:60444857-60444941	1792.28	181.65	3.30256	3.30256				chr22:6929040-6929073	452.27	2609.92	-2.52875	2.52875
chr18:23031186-23031304	1744.49	3483.18	-0.9976	0.9976				chr6:40039350-40039418	3218.59	2608.62	0.303142	0.303142
chr8:68449343-68449400	1735.95	146.09	3.5708	3.5708				chr10:26933816-26933865	1941.09	2549.34	-0.393257	0.393257
chr13:33206208-33207592	1730.25	621.26	1.47771	1.47771				chr27:30837850-30837944	335.7	2497.02	-2.89496	2.89496
chr21:49294841-49294950	1717.39	1660.55	0.0485565	0.0485565				chr8:18348037-18348084	842.78	2467.55	-1.54985	1.54985
chr21:49294956-49295010	1714.48	611.95	1.48629	1.48629				chr6:11741805-11741839	1.09	2457.9	-11.1389	11.1389
chr10:71961300-71961389	1645.34	8713.45	-2.40486	2.40486				chr20:60921168-60921200	325.08	2333.82	-2.84383	2.84383
chr10:26934374-26934435	1634.69	1689.73	-0.0477757	0.0477757				chr1:171378358-171378524	378.27	2283.29	-2.59363	2.59363
chr24:9430442-9430507	1586.21	10659.5	-2.74848	2.74848				chr11:32873570-32873736	378.27	2283.21	-2.59358	2.59358
chr9:2129651-2129692	1580.53	1168.01	0.436356	0.436356				chr1:171431788-171431954	378.27	2283.21	-2.59358	2.59358
chr16:37244045-37244103	1549.33	1584.77	-0.032629	0.032629				chr11:32879220-32879386	378.21	2282.3	-2.59323	2.59323
chr2:23236715-23237493	1536.96	326.52	2.23484	2.23484				chr11:32893456-32893622	378.21	2282.3	-2.59323	2.59323
chr5:7272966-7273016	1494.48	1019.49	0.551796	0.551796				chr11:32867533-32867696	366.37	2238.86	-2.61139	2.61139
chr11:57951033-57951073	1420.36	1521.44	-0.0991808	0.0991808				chrX:65827102-65827140	0	2237.69	-100	100
chr14:40010127-40010231	1405.8	780.06	0.849734	0.849734				chr1:171438960-171439125	357.5	2218.76	-2.63374	2.63374
chr10:26931504-26931539	1372.81	3169.44	-1.2071	1.2071				chr5:47734147-47734313	348.03	2176.52	-2.64474	2.64474
chr1:50329451-50329525	1352.03	0	100	100				chr5:47753943-47754109	348.03	2176.52	-2.64474	2.64474
chr18:53798570-53798693	1347.53	245.25	2.45799	2.45799				chr1:16939524-16939557	1110.3	2070.37	-0.898939	0.898939
chr1:73158886-73158914	1322.95	0	100	100				chr10:55126448-55126699	1266.27	1934.38	-0.611286	0.611286
chr2:96558919-96559013	1315.95	1301.14	0.0163285	0.0163285				chr14:91151403-91151505	2302.56	1898.83	0.278128	0.278128
chr27:24438153-24438196	1301.64	5922.41	-2.18585	2.18585				chr14:43879180-43879216	653.22	1868.92	-1.51656	1.51656
chr4:101102747-101102862	1267	1489.48	-0.233392	0.233392				chr4:45852542-45852570	0	1771.38	-100	100
chr10:55126448-55126699	1266.27	1934.38	-0.611286	0.611286				chr25:24416981-24417012	2338.87	1767.98	0.40371	0.40371
chr21:49294631-49294670	1256.36	466.88	1.42813	1.42813				chr11:32834349-32834563	231.24	1709.91	-2.88646	2.88646
chr30:23651711-23651773	1232.7	997.27	0.305766	0.305766				chr10:26934374-26934435	1634.69	1689.73	-0.0477757	0.0477757
chr6:35572638-35572725	1230.41	465.61	1.40195	1.40195				chr10:35512566-35512607	980.14	1670.93	-0.769592	0.769592
chr20:50615137-50615468	1202.32	565.89	1.08723	1.08723				chr21:49294841-49294950	1717.39	1660.55	0.0485565	0.0485565
chrX:38863819-38863885	1180.18	3016.7	-1.35396	1.35396				chr3:79249456-79249598	748	1624.32	-1.11873	1.11873
chr2:55378403-55378437	1178.39	0	100	100				chr15:59947554-59947588	1981.72	1620.44	0.290368	0.290368
chr20:16145301-16145332	1141.49	0	100	100				chr10:64981817-64981923	149.45	1609.06	-3.42848	3.42848
chr15:32296875-32296948	1131.52	351.29	1.68753	1.68753				chr16:22533741-22533765	23.41	1592.16	-6.08772	6.08772
chr6:5949482-5949513	1120.12	0	100	100				chr16:37244045-37244103	1549.33	1584.77	-0.032629	0.032629
chr2:14096930-14096963	1116.92	685.96	0.703329	0.703329				chr21:13348771-13348801	0	1558.71	-100	100
chr1:16939524-16939557	1110.3	2070.37	-0.898939	0.898939				chr10:33866740-33866765	0	1554.12	-100	100
chr5:96539318-96539347	1105.01	1080.17	0.032801	0.032801				chr11:57951033-57951073	1420.36	1521.44	-0.0991808	0.0991808
chr13:42006823-42006902	1047.89	326.62	1.6818	1.6818				chr3:117380927-117381045	2091.81	1516.22	0.464273	0.464273
chr6:45317427-45317462	1043.31	219.28	2.25032	2.25032				chr9:64155933-64155992	691.04	1509.19	-1.12693	1.12693
chr6:67009246-67009366	1039.97	891.25	0.22264	0.22264				chr4:101102747-101102862	1267	1489.48	-0.233392	0.233392
chr12:14583453-14583485	1033.81	855.26	0.273536	0.273536				chr2:30705167-30705195	527	1412.84	-1.42272	1.42272
chr18:36099703-36099748	1001.12	1222.95	-0.288751	0.288751				chr18:29260661-29260711	890.98	1372.24	-0.623068	0.623068
chr5:7273765-7273840	993.16	1072.92	-0.111444	0.111444				chr1:171443642-171443910	222.17	1369.29	-2.62369	2.62369
chr10:35512566-35512607	980.14	1670.93	-0.769592	0.769592				chr6:54624713-54624862	138.67	1367.59	-3.30191	3.30191
chr2:50151962-50151990	969.43	4986.48	-2.36281	2.36281				chr26:24379894-24379944	741.09	1357.73	-0.873476	0.873476
chr2:61397281-61397316	963.9	437.23	1.14049	1.14049				chr5:52333701-52333730	0	1344.8	-100	100
chr5:82767168-82767209	962.05	1135.62	-0.239296	0.239296				chr3:39696627-39696659	17.48	1301.33	-6.21814	6.21814
chr18:37961265-37961300	955.81	786.93	0.280489	0.280489				chr2:96558919-96559013	1315.95	1301.14	0.0163285	0.0163285
chrUn:73089978-73091260	948.93	86.9	3.44887	3.44887				chr20:46857581-46857613	0	1293.24	-100	100
chr15:30558667-30558764	932.18	991.07	-0.0883784	0.0883784				chr20:3494695-3494834	372.11	1267.38	-1.76805	1.76805
chr22:21498553-21498586	932.17	2740.08	-1.55555	1.55555				chr20:21767395-21767425	498.33	1260.01	-1.33826	1.33826
chr18:53788750-53788831	923.49	177.04	2.38302	2.38302				chr12:11239317-11239424	133.1	1243.51	-3.22384	3.22384
chr9:79173698-79173730	908.18	198.06	2.19704	2.19704				chr18:36099703-36099748	1001.12	1222.95	-0.288751	0.288751
chr1:115458258-115458337	900.39	1059.38	-0.234598	0.234598				chr5:28757526-28757552	6.09	1200.48	-7.62295	7.62295
chr2:65737676-65737720	892.06	162.76	2.45439	2.45439				chr5:50063330-50063372	0.88	1175.05	-10.3829	10.3829
chr18:29260661-29260711	890.98	1372.24	-0.623068	0.623068				chr9:2129651-2129692	1580.53	1168.01	0.436356	0.436356
chr19:13989100-13989166	887.8	626.5	0.50292	0.50292				chr28:37119521-37119555	0	1161.49	-100	100
chr18:77789632-77789664	873.43	635.26	0.459345	0.459345				chr21:4567734-4567777	647.16	1150.41	-0.829954	0.829954
chr24:40898308-40898337	870.31	1140.35	-0.389875	0.389875				chr6:23241768-23241799	199.24	1148.02	-2.52657	2.52657
chr9:20798573-20798603	867.55	2689.61	-1.63238	1.63238				chr24:40898308-40898337	870.31	1140.35	-0.389875	0.389875
chr5:18165962-18165991	861.84	1101.7	-0.354239	0.354239				chr5:82767168-82767209	962.05	1135.62	-0.239296	0.239296
chr5:83454344-83454416	857.88	530.97	0.692146	0.692146				chr2:39034964-39035024	1.26	1110.75	-9.78389	9.78389
chr9:55586869-55586899	853.42	371.55	1.1997	1.1997				chr18:47800874-47800907	341.3	1102.34	-1.69146	1.69146
chr1:49296125-49296201	847.96	501.86	0.756711	0.756711				chr5:18165962-18165991	861.84	1101.7	-0.354239	0.354239
chr8:18348037-18348084	842.78	2467.55	-1.54985	1.54985				chr18:64538079-64538108	354.24	1100.8	-1.63575	1.63575
chr10:61255989-61256016	834.73	39.45	4.40321	4.40321				chr5:96539318-96539347	1105.01	1080.17	0.032801	0.032801
chr22:35329228-35329255	824.89	0	100	100				chr5:7273765-7273840	993.16	1072.92	-0.111444	0.111444
chr9:12839505-12839573	816.58	735.14	0.151575	0.151575				chr20:3494420-3494691	596.72	1069.42	-0.841703	0.841703
chr9:56145286-56145325	797.03	1054.54	-0.403908	0.403908				chrX:33202895-33202943	0.11	1067.35	-13.2442	13.2442
chr2:51308767-51308791	784.71	2.88	8.08995	8.08995				chr14:32599625-32599656	100.26	1066.58	-3.41117	3.41117
chr17:66407798-66407826	781.41	139.17	2.48923	2.48923				chr1:115458258-115458337	900.39	1059.38	-0.234598	0.234598
chr14:17306304-17306328	780.78	281.6	1.47127	1.47127				chr9:56145286-56145325	797.03	1054.54	-0.403908	0.403908
chr7:2872553-2872639	779.11	423.47	0.879567	0.879567				chr27:15764362-15764403	402.78	1047.91	-1.37945	1.37945
chrUn:41645060-41645706	772.51	78.92	3.29109	3.29109				chr18:4350000-4350034	0	1030.35	-100	100
chr8:49756399-49756524	771.47	464.8	0.731	0.731				chr5:7272966-7273016	1494.48	1019.49	0.551796	0.551796
chr1:156434215-156434249	771.23	9762.86	-3.66207	3.66207				chr30:23651711-23651773	1232.7	997.27	0.305766	0.305766
chr4:66319108-66319137	761.62	0	100	100				chr2:110092456-110092491	0	993.22	-100	100
chr3:79249456-79249598	748	1624.32	-1.11873	1.11873				chr15:30558667-30558764	932.18	991.07	-0.0883784	0.0883784
chr2:65736066-65736112	747.58	311.24	1.2642	1.2642				chr20:35993118-35993144	0	988.28	-100	100
chrUn:18621258-18622869	743.23	71.78	3.37215	3.37215				chr3:73800210-73800238	9.15	967.6	-6.7245	6.7245
chr26:24379894-24379944	741.09	1357.73	-0.873476	0.873476				chr2:29950939-29950986	5.71	964.77	-7.40055	7.40055
chr1:156874423-156874459	736.22	9296.79	-3.65852	3.65852				chr20:44737042-44737086	439.7	959.05	-1.12509	1.12509
chrUn:80927545-80928425	732.84	70.49	3.37801	3.37801				chrX:113248599-113248630	0	954.09	-100	100
chr2:118740462-118740495	709.18	0	100	100				chr11:32855017-32855137	176.67	936.54	-2.40628	2.40628
chr16:37243703-37243733	704.02	884.35	-0.329001	0.329001				chr15:22390877-22390905	6.03	926.59	-7.26363	7.26363
chr10:42175929-42176005	695.34	636.71	0.127082	0.127082				chrX:116679682-116679707	30.2	920.69	-4.9301	4.9301
chr9:64155933-64155992	691.04	1509.19	-1.12693	1.12693				chr6:67009246-67009366	1039.97	891.25	0.22264	0.22264
chr6:35572728-35572825	687.28	502.39	0.45209	0.45209				chr6:62865619-62865886	536.61	890.3	-0.730418	0.730418
chr18:22652772-22652977	677.8	105.4	2.68498	2.68498				chr20:27398026-27398106	604.42	884.43	-0.549197	0.549197
chr21:2525588-2525677	653.33	125.11	2.38461	2.38461				chr16:37243703-37243733	704.02	884.35	-0.329001	0.329001
chr14:43879180-43879216	653.22	1868.92	-1.51656	1.51656				chrUn:363746-363782	25.42	872.62	-5.10132	5.10132
chr21:4567734-4567777	647.16	1150.41	-0.829954	0.829954				chr14:91152320-91152404	426.99	859.53	-1.00935	1.00935
chr1:63226357-63226391	645.85	187.52	1.78415	1.78415				chr18:45557512-45557546	0	859.41	-100	100
chr21:37426020-37426052	643.02	75.42	3.09184	3.09184				chr12:14583453-14583485	1033.81	855.26	0.273536	0.273536
chr27:34111401-34111494	634.06	674.3	-0.0887712	0.0887712				chr6:61043918-61043949	154.73	854.41	-2.46518	2.46518
chr29:32000234-32000263	633.63	164.35	1.94687	1.94687				chr15:38288730-38288827	309.23	852.29	-1.46266	1.46266
chr16:84865934-84865959	633.24	556	0.187668	0.187668				chr10:55126707-55126784	506.46	835.49	-0.722174	0.722174
chr4:5395432-5395550	633.18	685.39	-0.114309	0.114309				chr8:63673447-63673475	3194.59	833.93	1.93763	1.93763
chr2:13673009-13673125	623.38	77.28	3.01194	3.01194				chr3:36147122-36147157	0	807.25	-100	100
chr26:5382862-5382894	622.27	49.71	3.64593	3.64593				chr16:11335509-11335573	28.05	803.24	-4.83976	4.83976
chr25:8415431-8415460	610.6	4962.67	-3.02282	3.02282				chr18:33418618-33418655	306.63	801.57	-1.38633	1.38633
chr22:41296089-41296123	606.19	638.19	-0.074216	0.074216				chr11:53509388-53509421	123.88	796.62	-2.68495	2.68495
chr20:27398026-27398106	604.42	884.43	-0.549197	0.549197				chr15:1195243-1195323	398.78	789.42	-0.9852	0.9852
chr2:34053438-34053471	604.3	91.84	2.71807	2.71807				chr18:37961265-37961300	955.81	786.93	0.280489	0.280489
chr12:2503426-2503469	598.1	380.23	0.653514	0.653514				chr14:40010127-40010231	1405.8	780.06	0.849734	0.849734
chr20:3494420-3494691	596.72	1069.42	-0.841703	0.841703				chrUn:16711611-16711640	0	772.38	-100	100
chr14:68801451-68801491	595.25	11.73	5.66522	5.66522				chr4:101065080-101065168	467.1	755.34	-0.693395	0.693395
chr10:26389409-26389449	592.6	452.66	0.388631	0.388631				chr1:44108049-44108079	10.04	748.03	-6.21926	6.21926
chr27:303727-304794	591.55	81.65	2.85698	2.85698				chr22:48914076-48914106	141.43	747.11	-2.40123	2.40123
chrUn:95135774-95139779	590.94	61.08	3.27424	3.27424				chr13:19133166-19133232	181.88	738.81	-2.02222	2.02222
chr2:13597924-13598048	590.9	74.1	2.99537	2.99537				chr9:12839505-12839573	816.58	735.14	0.151575	0.151575
chr18:74142688-74142714	590.73	119.44	2.30621	2.30621				chr13:21350855-21350889	222.86	729.87	-1.7115	1.7115
chrUn:24441644-24446515	587.27	61.88	3.24648	3.24648				chr4:101075964-101076063	2086.57	704.85	1.56575	1.56575
chr1:111509351-111509434	584.86	243.48	1.26429	1.26429				chr30:13713535-13713593	574.12	697.89	-0.281647	0.281647
chrUn:36146484-36151309	577.06	59.56	3.27631	3.27631				chr3:12034804-12034830	160.88	695.37	-2.1118	2.1118
chrUn:52670384-52675301	576.82	59.23	3.28372	3.28372				chr2:14096930-14096963	1116.92	685.96	0.703329	0.703329
chr30:13713535-13713593	574.12	697.89	-0.281647	0.281647				chr4:5395432-5395550	633.18	685.39	-0.114309	0.114309
chr21:2523791-2523950	573.19	103.74	2.46604	2.46604				chr9:10701552-10701582	33.89	681.96	-4.33076	4.33076
chr10:9371205-9371234	566.77	677.55	-0.257564	0.257564				chr11:27008240-27008271	67.56	679.61	-3.33047	3.33047
chrUn:98541462-98542496	563.13	54.94	3.35754	3.35754				chr10:9371205-9371234	566.77	677.55	-0.257564	0.257564
chr12:3871761-3871805	562.35	450.49	0.319973	0.319973				chr13:11958842-11958870	2123.86	675.78	1.65206	1.65206
chrUn:27811283-27815765	561.69	57.5	3.28814	3.28814				chr27:34111401-34111494	634.06	674.3	-0.0887712	0.0887712
chr1:32080437-32080469	559.28	0	100	100				chr1:177691594-177691629	544.17	664.08	-0.2873	0.2873
chr14:19697840-19697874	556.77	93.03	2.58131	2.58131				chr4:31667526-31667625	216.7	663.28	-1.61392	1.61392
chr19:48188385-48188419	553.7	166.37	1.73471	1.73471				chr1:160438540-160438571	72.08	659.65	-3.19403	3.19403
chr16:28542029-28542121	549.88	295.99	0.893568	0.893568				chr19:19814314-19814363	314.92	659.43	-1.06623	1.06623
chr18:172597-172678	547.07	242.98	1.17089	1.17089				chr7:89418518-89418546	467.17	659.27	-0.496922	0.496922
chr2:12787334-12787372	544.36	47.99	3.50376	3.50376				chr25:10018136-10018163	0	657.68	-100	100
chr1:177691594-177691629	544.17	664.08	-0.2873	0.2873				chrX:668410-668533	526.01	652.38	-0.310622	0.310622
chr18:2346547-2346581	542.41	3027.42	-2.48063	2.48063				chr5:71073347-71073376	349.01	648.84	-0.894594	0.894594
chr4:94669095-94669158	539.42	609	-0.175033	0.175033				chr22:41296089-41296123	606.19	638.19	-0.074216	0.074216
chr19:24793832-24794009	536.83	307.83	0.802331	0.802331				chr10:42175929-42176005	695.34	636.71	0.127082	0.127082
chr6:62865619-62865886	536.61	890.3	-0.730418	0.730418				chr1:148097080-148097127	0.97	636.35	-9.35762	9.35762
chr28:22981075-22981154	535.5	368.56	0.538987	0.538987				chr4:72374880-72374913	95.26	636.23	-2.73961	2.73961
chr16:63822352-63822388	530.88	399.56	0.409974	0.409974				chr18:77789632-77789664	873.43	635.26	0.459345	0.459345
chr2:69099757-69099791	530	53.32	3.31324	3.31324				chr25:9353829-9353882	111.52	634.2	-2.50764	2.50764
chr8:72563987-72564082	528.68	46.97	3.49258	3.49258				chr19:13989100-13989166	887.8	626.5	0.50292	0.50292
chr2:30705167-30705195	527	1412.84	-1.42272	1.42272				chr13:33206208-33207592	1730.25	621.26	1.47771	1.47771
chrX:668410-668533	526.01	652.38	-0.310622	0.310622				chr17:60385716-60385742	7.02	621.22	-6.46749	6.46749
chr4:816533-816574	525.66	321.66	0.708593	0.708593				chr31:7340180-7340216	74.66	619.72	-3.05321	3.05321
chrUn:41626743-41633067	525.52	55.08	3.25415	3.25415				chr24:23685472-23685504	355.83	612.45	-0.783404	0.783404
chr11:43239965-43239997	525.06	578.73	-0.140408	0.140408				chr21:49294956-49295010	1714.48	611.95	1.48629	1.48629
chr22:23974634-23974662	524.9	117.16	2.16356	2.16356				chr5:11640485-11640511	381.68	611.93	-0.681003	0.681003
chrUn:74085998-74087322	524.75	51.4	3.35179	3.35179				chr4:94669095-94669158	539.42	609	-0.175033	0.175033
chr25:36801881-36801910	522.09	117.7	2.14918	2.14918				chr10:27777002-27777027	467.98	607.62	-0.376722	0.376722
chr25:31717509-31717647	521.46	151.76	1.78077	1.78077				chr19:34402327-34402367	105.49	600.4	-2.50882	2.50882
chrUn:54987138-54987177	515.27	45.13	3.51317	3.51317				chr1:3361183-3361214	0	599.66	-100	100
chr30:13504794-13504841	514.72	577.67	-0.166458	0.166458				chr1:81184031-81184078	368.25	595.46	-0.693319	0.693319
chr22:28272545-28272578	513.46	420.36	0.288626	0.288626				chr1:56664242-56664266	110.31	585.6	-2.40835	2.40835
chr10:55126707-55126784	506.46	835.49	-0.722174	0.722174				chr11:43239965-43239997	525.06	578.73	-0.140408	0.140408
chrUn:59938834-59945256	505.34	51.73	3.28818	3.28818				chr30:13504794-13504841	514.72	577.67	-0.166458	0.166458
chr1:161258329-161258456	504.02	181.73	1.47168	1.47168				chr13:141238-141284	444.28	576.09	-0.374825	0.374825
chr2:55110574-55110622	498.74	41.9	3.57327	3.57327				chr20:50615137-50615468	1202.32	565.89	1.08723	1.08723
chr20:21767395-21767425	498.33	1260.01	-1.33826	1.33826				chr23:1477112-1477150	483.46	564.06	-0.222452	0.222452
chrUn:73990732-73997062	498.08	51.91	3.26229	3.26229				chr2:63849811-63849842	0	563.65	-100	100
chr12:3488570-3488670	497.22	464.75	0.0974295	0.0974295				chr5:11500681-11500774	397.68	559.15	-0.491627	0.491627
chr11:51098034-51098110	497.13	246.02	1.01485	1.01485				chr16:84865934-84865959	633.24	556	0.187668	0.187668
chr2:65784050-65784089	492.52	79.94	2.62319	2.62319				chr7:67409285-67409320	37.73	552.17	-3.87133	3.87133
chr20:3495319-3495512	492.42	373.31	0.399515	0.399515				chr15:41910771-41910808	176	550.76	-1.64585	1.64585
chrUn:54184931-54192223	486.28	50.55	3.266	3.266				chr9:20446267-20446299	0.56	549.65	-9.93887	9.93887
chr20:25886571-25886649	483.91	240	1.0117	1.0117				chr10:81448230-81448254	413.58	549.12	-0.408955	0.408955
chr23:1477112-1477150	483.46	564.06	-0.222452	0.222452				chr7:70831204-70831231	211.88	541.4	-1.35345	1.35345
chrUn:48675463-48675807	477.45	6.74	6.14646	6.14646				chr1:152509498-152509527	0	536.3	-100	100
chr16:23263354-23263598	475.07	202.33	1.23143	1.23143				chr5:83454344-83454416	857.88	530.97	0.692146	0.692146
chr21:2532240-2532393	474.85	84.24	2.49489	2.49489				chrX:119468146-119468209	88.38	530.42	-2.58534	2.58534
chr28:36315645-36315707	474.75	360.44	0.397409	0.397409				chr18:38438620-38438648	80.83	527.72	-2.70681	2.70681
chr10:27777002-27777027	467.98	607.62	-0.376722	0.376722				chr18:19471333-19471362	0	527.2	-100	100
chr7:89418518-89418546	467.17	659.27	-0.496922	0.496922				chr2:65736623-65736676	2957.95	523.3	2.49889	2.49889
chr4:101065080-101065168	467.1	755.34	-0.693395	0.693395				chr22:5753553-5753585	0.56	518.88	-9.85576	9.85576
chrUn:18618366-18620408	466.28	51.12	3.18924	3.18924				chr20:640179-640215	78.9	514.95	-2.70634	2.70634
chr28:36708120-36708146	464.74	129.56	1.8428	1.8428				chr14:39539310-39539339	115.18	510.76	-2.14876	2.14876
chr17:69611826-69611854	461.47	4435.76	-3.26487	3.26487				chr8:65118591-65118629	200.48	504.49	-1.33137	1.33137
chr10:36971843-36971872	461.18	56.07	3.04003	3.04003				chr6:35572728-35572825	687.28	502.39	0.45209	0.45209
chr28:20959446-20959529	457.41	228.12	1.00369	1.00369				chr1:49296125-49296201	847.96	501.86	0.756711	0.756711
chr5:43958230-43958258	456.35	48.43	3.23617	3.23617				chr28:16245355-16245380	58.01	499.12	-3.10501	3.10501
chr28:2056413-2056462	456.34	369.99	0.302623	0.302623				chr20:3494197-3494234	218.41	495.14	-1.1808	1.1808
chr20:25736507-25736590	456	225.61	1.0152	1.0152				chrX:22028768-22028795	381.05	492.55	-0.37029	0.37029
chr28:35223848-35223986	453.32	194.86	1.21809	1.21809				chr5:24742688-24742718	0	491.68	-100	100
chr22:1375596-1375654	453.06	103.42	2.13119	2.13119				chr12:10454620-10454647	0	489.66	-100	100
chr22:6929040-6929073	452.27	2609.92	-2.52875	2.52875				chr4:46316733-46316769	69.13	488.27	-2.8203	2.8203
chr23:6051637-6051918	450.77	66.01	2.77163	2.77163				chr11:37551301-37551332	222.93	484.66	-1.12038	1.12038
chrUn:25498352-25505823	448.53	46.43	3.27208	3.27208				chr11:32841891-32842099	89.55	477.77	-2.41555	2.41555
chr2:39754235-39754357	446.05	62.27	2.8406	2.8406				chr15:31235344-31235375	0	476	-100	100
chrUn:44357936-44359384	445.22	43.32	3.36141	3.36141				chr20:53212650-53212709	91.08	475.57	-2.38445	2.38445
chr13:141238-141284	444.28	576.09	-0.374825	0.374825				chr3:48063400-48063434	0.53	473.69	-9.80374	9.80374
chr3:91988478-91988529	443.03	33.81	3.71188	3.71188				chr3:81201192-81201225	428.11	471.07	-0.13796	0.13796
chr5:36214657-36214743	441.38	220.59	1.00065	1.00065				chr6:16238007-16238033	136.05	467.7	-1.78145	1.78145
chr20:44737042-44737086	439.7	959.05	-1.12509	1.12509				chr20:49466290-49466319	115.06	467.37	-2.02218	2.02218
chr18:53806410-53806498	439.15	134.44	1.70775	1.70775				chr21:49294631-49294670	1256.36	466.88	1.42813	1.42813
chr31:2124341-2124441	438.45	197.34	1.15173	1.15173				chr6:35572638-35572725	1230.41	465.61	1.40195	1.40195
chrUn:59997043-60000917	437.23	44.51	3.29619	3.29619				chr8:49756399-49756524	771.47	464.8	0.731	0.731
chr18:32304658-32304686	436.04	141.27	1.62601	1.62601				chr12:3488570-3488670	497.22	464.75	0.0974295	0.0974295
chr2:65737226-65737311	430.66	178.66	1.26933	1.26933				chr12:25262195-25262225	38.89	464.12	-3.57703	3.57703
chr3:81201192-81201225	428.11	471.07	-0.13796	0.13796				chr17:72996874-72996900	224.92	460.07	-1.03244	1.03244
chr3:64625754-64625800	428.08	0	100	100				chr8:5258659-5258684	2.81	458.85	-7.35131	7.35131
chr5:81044791-81044820	428.08	0	100	100				chrUn:26525488-26525514	370.52	454.26	-0.293967	0.293967
chr14:91152320-91152404	426.99	859.53	-1.00935	1.00935				chr10:26389409-26389449	592.6	452.66	0.388631	0.388631
chrUn:62191595-62193500	422.22	46.26	3.19016	3.19016				chr2:27332766-27332798	0	451.79	-100	100
chr15:86951421-86951454	419.04	0	100	100				chr12:3871761-3871805	562.35	450.49	0.319973	0.319973
chrUn:56167112-56174575	417.04	43.04	3.27644	3.27644				chr28:24336700-24336740	65.73	448	-2.76887	2.76887
chrUn:115550498-115553008	417	45.35	3.20087	3.20087				chr19:23799383-23799415	157.59	446.55	-1.50265	1.50265
chrUn:53441351-53441425	416.2	6.97	5.89997	5.89997				chr25:18493798-18493831	366.35	445.71	-0.282883	0.282883
chr10:81448230-81448254	413.58	549.12	-0.408955	0.408955				chr29:14907973-14907998	11.24	445	-5.30709	5.30709
chrUn:62185973-62191561	410.75	41.57	3.30465	3.30465				chr1:125466491-125466525	2.11	444.52	-7.71886	7.71886
chr25:31724714-31724924	409.83	194.94	1.072	1.072				chr16:61296101-61296137	64.59	443.86	-2.78072	2.78072
chr2:42453255-42453309	408.43	97.71	2.06351	2.06351				chr26:23395961-23395988	314.29	443.64	-0.497293	0.497293
chr11:24837606-24837765	406.63	91.64	2.14967	2.14967				chr10:71790859-71790888	88.68	443.54	-2.32238	2.32238
chr27:15764362-15764403	402.78	1047.91	-1.37945	1.37945				chr13:25516390-25516539	94.15	441.4	-2.22905	2.22905
chr5:9422444-9422470	401.97	0	100	100				chr11:20060026-20060060	55.1	440.1	-2.99771	2.99771
chr1:99114562-99114627	399.87	373.9	0.0968786	0.0968786				chr2:61397281-61397316	963.9	437.23	1.14049	1.14049
chr15:1195243-1195323	398.78	789.42	-0.9852	0.9852				chr15:33995478-33995538	264.89	436.89	-0.721877	0.721877
chr5:11500681-11500774	397.68	559.15	-0.491627	0.491627				chr26:30574239-30574273	213.24	435.34	-1.02966	1.02966
chr23:6378122-6378496	397.29	55.34	2.8438	2.8438				chr15:18726562-18726588	41.85	430.19	-3.36167	3.36167
chr6:34112100-34112246	396.06	358.52	0.143665	0.143665				chr15:57984037-57984069	0	423.97	-100	100
chr16:7019465-7019568	395.51	110.14	1.84438	1.84438				chr7:2872553-2872639	779.11	423.47	0.879567	0.879567
chr1:49296215-49296261	393.71	398.86	-0.0187491	0.0187491				chr4:76632806-76632852	272.47	422.69	-0.633503	0.633503
chr1:29907760-29907801	393.22	134.98	1.54259	1.54259				chr22:28272545-28272578	513.46	420.36	0.288626	0.288626
chr10:12084193-12084238	390.38	296.17	0.398454	0.398454				chr2:56898757-56898810	322.28	420.16	-0.382624	0.382624
chr30:13713612-13713694	389.66	248.43	0.649376	0.649376				chr16:52331909-52331943	293.36	420	-0.517717	0.517717
chr28:38121996-38124358	388.57	128.27	1.59899	1.59899				chr19:37726355-37726383	0	415.48	-100	100
chr3:116333105-116340242	388.54	59.33	2.71123	2.71123				chr10:73784999-73785028	0	413.5	-100	100
chrUn:116854532-116857454	383.55	38.96	3.29935	3.29935				chr5:10078843-10078874	81.21	410.62	-2.33807	2.33807
chr5:11640485-11640511	381.68	611.93	-0.681003	0.681003				chr26:15126408-15126437	179.04	410.58	-1.19738	1.19738
chrX:22028768-22028795	381.05	492.55	-0.37029	0.37029				chr20:10838288-10838314	97.95	409.33	-2.06315	2.06315
chr11:32873570-32873736	378.27	2283.21	-2.59358	2.59358				chr10:67896220-67896260	253.36	409.27	-0.691864	0.691864
chr1:171378358-171378524	378.27	2283.29	-2.59363	2.59363				chr10:16000688-16000779	3021.7	408.95	2.88536	2.88536
chr1:171431788-171431954	378.27	2283.21	-2.59358	2.59358				chr6:18372076-18372103	8.48	404.18	-5.57479	5.57479
chr11:32879220-32879386	378.21	2282.3	-2.59323	2.59323				chr4:54379366-54379435	187.58	401.8	-1.09897	1.09897
chr11:32893456-32893622	378.21	2282.3	-2.59323	2.59323				chr8:44465815-44465841	273.51	401.02	-0.552081	0.552081
chr11:24838063-24838176	377.09	69.25	2.44502	2.44502				chr22:30936069-30936107	271.66	400.76	-0.560936	0.560936
chr10:68059533-68059561	374.55	356.5	0.0712562	0.0712562				chr16:63822352-63822388	530.88	399.56	0.409974	0.409974
chrUn:105687218-105688999	373.78	35.72	3.38739	3.38739				chr19:6825816-6825844	82.73	399.55	-2.27189	2.27189
chr20:3494695-3494834	372.11	1267.38	-1.76805	1.76805				chr1:49296215-49296261	393.71	398.86	-0.0187491	0.0187491
chrUn:26525488-26525514	370.52	454.26	-0.293967	0.293967				chr25:19633815-19633842	2.82	397.54	-7.13926	7.13926
chr1:81184031-81184078	368.25	595.46	-0.693319	0.693319				chrUn:11773461-11773488	146.68	397.14	-1.43698	1.43698
chr11:32867533-32867696	366.37	2238.86	-2.61139	2.61139				chr12:19448048-19448075	70.23	397.14	-2.49949	2.49949
chr25:18493798-18493831	366.35	445.71	-0.282883	0.282883				chr8:36798336-36798368	0	394.82	-100	100
chrUn:70777041-70778551	365.98	37.14	3.30072	3.30072				chr19:36219015-36219044	0	394.1	-100	100
chr6:59322449-59322492	365.74	27.58	3.72912	3.72912				chr15:82129036-82129065	84.57	392.97	-2.2162	2.2162
chr21:2531112-2531251	362.62	70.51	2.36256	2.36256				chr27:33351319-33351348	90.28	391.07	-2.11495	2.11495
chr2:42460698-42460804	362.42	84.4	2.10235	2.10235				chr13:5626063-5626089	77.75	389.41	-2.32438	2.32438
chr23:512604-512858	359.39	63.54	2.49981	2.49981				chr24:2369825-2369856	0.3	388.61	-10.3391	10.3391
chrUn:65014432-65016213	359.34	34.74	3.37068	3.37068				chr16:33934021-33934047	0	387.5	-100	100
chr17:56418535-56418564	357.76	0	100	100				chr22:5193797-5193831	107.78	384.06	-1.83324	1.83324
chr17:25605853-25605991	357.69	149.44	1.25914	1.25914				chr11:2477680-2477705	70.58	383.2	-2.44077	2.44077
chr1:171438960-171439125	357.5	2218.76	-2.63374	2.63374				chr1:157138373-157138743	209.69	380.71	-0.860434	0.860434
chr18:53790281-53790361	357.34	76.24	2.22868	2.22868				chr12:2503426-2503469	598.1	380.23	0.653514	0.653514
chrUn:48675167-48675444	356.89	5.56	6.00425	6.00425				chr22:33910582-33910617	72.87	376.66	-2.36987	2.36987
chr17:29378913-29378962	356.2	72.49	2.29683	2.29683				chr24:6015477-6015510	0	375.53	-100	100
chr24:23685472-23685504	355.83	612.45	-0.783404	0.783404				chr1:133041711-133041738	197.75	375.14	-0.923751	0.923751
chr18:64538079-64538108	354.24	1100.8	-1.63575	1.63575				chr11:35190856-35190892	0	375	-100	100
chr21:2531859-2531935	352.76	57.88	2.60755	2.60755				chr2:118154537-118154604	295.55	374.02	-0.339713	0.339713
chr15:45442915-45442953	351.72	208.95	0.75127	0.75127				chr1:99114562-99114627	399.87	373.9	0.0968786	0.0968786
chrUn:88311175-88314480	351.46	10.94	5.00568	5.00568				chr20:3495319-3495512	492.42	373.31	0.399515	0.399515
chr9:22277906-22277943	349.31	152	1.20044	1.20044				chr4:106860844-106860941	137.18	372.83	-1.44245	1.44245
chr5:71073347-71073376	349.01	648.84	-0.894594	0.894594				chr26:9349095-9349148	107.63	371.83	-1.78856	1.78856
chr5:47734147-47734313	348.03	2176.52	-2.64474	2.64474				chr13:27197005-27197040	139.54	371.67	-1.41334	1.41334
chr5:47753943-47754109	348.03	2176.52	-2.64474	2.64474				chr9:55586869-55586899	853.42	371.55	1.1997	1.1997
chr16:37947959-37947990	347.37	4.5	6.2704	6.2704				chr14:54697339-54697380	287.77	370.81	-0.365764	0.365764
chr12:3871451-3871490	345.15	358.01	-0.0527764	0.0527764				chr17:79511981-79512010	297.32	370.55	-0.317652	0.317652
chr24:45881109-45881213	343.39	65	2.40134	2.40134				chr28:2056413-2056462	456.34	369.99	0.302623	0.302623
chr18:47800874-47800907	341.3	1102.34	-1.69146	1.69146				chr9:55196942-55196980	0	369.56	-100	100
chr23:6118470-6118844	339.24	49.68	2.77157	2.77157				chr1:171960990-171961014	2.19	369.19	-7.39729	7.39729
chrUn:65006114-65007553	338.35	33.35	3.34276	3.34276				chr28:22981075-22981154	535.5	368.56	0.538987	0.538987
chr12:25648765-25650511	336.87	260.35	0.37174	0.37174				chr23:16171650-16171685	80.72	365.22	-2.17777	2.17777
chr18:31498179-31498205	336.58	237.07	0.505636	0.505636				chr6:35741537-35741566	182.11	364.8	-1.0023	1.0023
chr7:20101184-20101217	336.58	125.12	1.42764	1.42764				chr8:53003942-53003979	46.38	363.68	-2.97109	2.97109
chr2:54634801-54634832	336.55	213.5	0.656585	0.656585				chr11:60983679-60983707	0	363.59	-100	100
chr27:30837850-30837944	335.7	2497.02	-2.89496	2.89496				chr18:29737346-29737384	203.8	362.33	-0.83015	0.83015
chr7:83041994-83042025	334.97	212.94	0.653585	0.653585				chr8:80203165-80203191	2.09	361.07	-7.43263	7.43263
chrX:64317123-64317441	332.5	281.01	0.242733	0.242733				chr9:3453969-3453999	6.45	360.52	-5.80464	5.80464
chr1:161256372-161257658	329.81	86.56	1.92986	1.92986				chr28:36315645-36315707	474.75	360.44	0.397409	0.397409
chrX:98909443-98909469	329.3	244.34	0.430512	0.430512				chr24:32778041-32778068	14.38	360.17	-4.64654	4.64654
chr22:10141090-10141123	328.03	0	100	100				chr12:11168071-11168097	297.15	358.69	-0.271546	0.271546
chr6:66948808-66948847	326.83	249.32	0.390542	0.390542				chr6:34112100-34112246	396.06	358.52	0.143665	0.143665
chr20:60921168-60921200	325.08	2333.82	-2.84383	2.84383				chr12:3871451-3871490	345.15	358.01	-0.0527764	0.0527764
chr11:51097304-51097378	324.92	239.12	0.44235	0.44235				chr20:3494880-3494956	154.16	357.96	-1.21537	1.21537
chr18:28380596-28380631	323.17	1.03	8.29351	8.29351				chr27:18560787-18560814	0	356.82	-100	100
chr2:56898757-56898810	322.28	420.16	-0.382624	0.382624				chr10:68059533-68059561	374.55	356.5	0.0712562	0.0712562
chr23:9394951-9402183	320.85	45.66	2.8129	2.8129				chr2:58805575-58805601	106.62	355.3	-1.73656	1.73656
chrX:113383607-113383641	319.34	28.14	3.5044	3.5044				chr7:8590336-8590365	65.89	354.79	-2.42883	2.42883
chr19:19814314-19814363	314.92	659.43	-1.06623	1.06623				chrUn:5666384-5666466	6.38	354.71	-5.79694	5.79694
chr23:45064451-45064609	314.56	53.75	2.549	2.549				chrUn:35568998-35569080	6.38	354.71	-5.79694	5.79694
chr26:23395961-23395988	314.29	443.64	-0.497293	0.497293				chr15:32296875-32296948	1131.52	351.29	1.68753	1.68753
chr13:21723235-21730764	313.85	46.18	2.76474	2.76474				chr1:168005544-168005641	2938.12	350.21	3.0686	3.0686
chrX:6459327-6459370	313.84	44.72	2.81104	2.81104				chrX:68262892-68262918	0	349.63	-100	100
chr2:42459534-42459714	311.45	88.52	1.81493	1.81493				chr7:15566621-15566645	81.82	343.76	-2.07088	2.07088
chr15:38288730-38288827	309.23	852.29	-1.46266	1.46266				chr24:7359645-7359671	87.65	342	-1.96417	1.96417
chr13:25223203-25224441	309.23	11.26	4.7794	4.7794				chr12:15403411-15403446	25.77	341.5	-3.72812	3.72812
chr2:65737351-65737385	309.03	92.15	1.74569	1.74569				chr11:11591188-11591221	61.61	340.06	-2.46455	2.46455
chr23:266428-273899	308.99	45.57	2.7614	2.7614				chr26:3145972-3145998	0.68	339.11	-8.962	8.962
chr21:2529406-2529533	307.77	53.12	2.53453	2.53453				chr26:6515954-6515983	31.86	337.87	-3.40665	3.40665
chr28:20966617-20966645	307.62	31.76	3.27587	3.27587				chr29:6180323-6180356	27.62	337.51	-3.61115	3.61115
chr18:33418618-33418655	306.63	801.57	-1.38633	1.38633				chr15:45662433-45662490	302.09	334.08	-0.145215	0.145215
chr21:17618485-17618516	304.71	0	100	100				chr8:34011203-34011244	1997.41	333.34	2.58306	2.58306
chr13:8574964-8574997	303.89	19.97	3.92764	3.92764				chr4:50562362-50562449	208.53	332.57	-0.673403	0.673403
chr23:27542612-27542849	303.03	49.96	2.60062	2.60062				chr24:13848538-13848571	17.18	330.43	-4.26554	4.26554
chr23:18009090-18015893	302.98	45.49	2.7356	2.7356				chrUn:69758454-69758487	0	329.69	-100	100
chr21:2532769-2532918	302.97	45.8	2.72576	2.72576				chrX:111312104-111312131	12.02	328.52	-4.77247	4.77247
chr15:45662433-45662490	302.09	334.08	-0.145215	0.145215				chr4:29803481-29803509	80.47	327.89	-2.02669	2.02669
chrX:83816965-83817043	301.56	93.3	1.6925	1.6925				chr13:42006823-42006902	1047.89	326.62	1.6818	1.6818
chr5:36213672-36213753	298.2	220.78	0.433671	0.433671				chr16:9207238-9207263	60.97	326.62	-2.42144	2.42144
chr1:121099972-121100159	297.97	50.56	2.5591	2.5591				chr2:23236715-23237493	1536.96	326.52	2.23484	2.23484
chr4:35622503-35622529	297.78	8.22	5.17896	5.17896				chr12:16714626-16714662	1.97	323.27	-7.3584	7.3584
chr17:79511981-79512010	297.32	370.55	-0.317652	0.317652				chr1:99300537-99300562	68.4	321.69	-2.2336	2.2336
chr12:11168071-11168097	297.15	358.69	-0.271546	0.271546				chr4:816533-816574	525.66	321.66	0.708593	0.708593
chr2:118154537-118154604	295.55	374.02	-0.339713	0.339713				chr18:18931335-18931369	38.83	321.1	-3.04778	3.04778
chr23:18028067-18028487	295.05	38.51	2.93765	2.93765				chr8:38220385-38220413	18.66	320.21	-4.101	4.101
chr5:36146110-36146192	293.61	216.44	0.439934	0.439934				chr14:40397922-40397950	203.6	319.9	-0.651883	0.651883
chr16:52331909-52331943	293.36	420	-0.517717	0.517717				chr18:29260765-29260826	217.96	319.46	-0.551572	0.551572
chr5:62140212-62140254	291.37	234.6	0.312649	0.312649				chr10:26934101-26934183	245.52	318.5	-0.375453	0.375453
chr6:19108777-19108820	291.35	306.68	-0.0739808	0.0739808				chr31:4776581-4776605	110.72	317.78	-1.52111	1.52111
chr22:37676554-37676578	290.12	165.12	0.813135	0.813135				chr10:2822317-2822351	32.51	317.1	-3.28598	3.28598
chr23:7977810-7978150	290.01	45.27	2.67948	2.67948				chr14:79106813-79106865	50.45	315.87	-2.6464	2.6464
chr14:54697339-54697380	287.77	370.81	-0.365764	0.365764				chr10:68508901-68508938	0	315.61	-100	100
chr23:8438975-8439462	284.68	35.02	3.02309	3.02309				chr7:39979992-39980019	166.33	315.57	-0.923912	0.923912
chr2:65736967-65737011	284.46	92.08	1.62727	1.62727				chr16:76106700-76106757	157.13	311.93	-0.989264	0.989264
chr2:28019069-28019096	283.14	0	100	100				chr2:65736066-65736112	747.58	311.24	1.2642	1.2642
chr24:44251365-44251419	282.93	308.69	-0.125714	0.125714				chrX:66610442-66610476	43.96	309.63	-2.81628	2.81628
chr8:44645321-44645446	282.9	30.53	3.21199	3.21199				chr24:44251365-44251419	282.93	308.69	-0.125714	0.125714
chr5:7273945-7273988	282.15	231.17	0.287508	0.287508				chr19:24793832-24794009	536.83	307.83	0.802331	0.802331
chrX:7638281-7638327	281.42	0.39	9.49504	9.49504				chr14:23059526-23059559	98.43	307.51	-1.64346	1.64346
chr5:88908304-88908329	280.43	23.12	3.60043	3.60043				chr6:19108777-19108820	291.35	306.68	-0.0739808	0.0739808
chr5:7284284-7284331	279.79	20.45	3.77417	3.77417				chr18:43683766-43683789	9.89	306	-4.95142	4.95142
chr2:113681110-113681205	278.21	43.18	2.68774	2.68774				chr27:37080338-37080367	28.77	305.62	-3.4091	3.4091
chr1:161265828-161265955	276.01	82.02	1.75067	1.75067				chr15:8262081-8262188	140.82	305.45	-1.11708	1.11708
chr21:2531456-2531554	275.56	75.91	1.86	1.86				chr31:6167490-6167517	13.92	304.89	-4.45306	4.45306
chr8:44465815-44465841	273.51	401.02	-0.552081	0.552081				chr14:45048996-45049022	52.72	304.72	-2.53106	2.53106
chr23:9330358-9332688	272.63	39.17	2.79912	2.79912				chr3:111333174-111333199	187.58	304.27	-0.697846	0.697846
chr18:58036864-58036909	272.55	218.97	0.315788	0.315788				chr15:16888158-16888194	136.67	301.96	-1.14366	1.14366
chr4:76632806-76632852	272.47	422.69	-0.633503	0.633503				chr7:8378125-8378153	30.36	301.5	-3.31191	3.31191
chr22:30936069-30936107	271.66	400.76	-0.560936	0.560936				chr16:24794881-24794918	0.48	300.74	-9.29127	9.29127
chr1:173636147-173636180	271.51	129.77	1.06505	1.06505				chr1:38063167-38063209	62.27	300.65	-2.27148	2.27148
chrUn:86119897-86122215	271.51	27.2	3.31933	3.31933				chr5:99403325-99403353	32.16	299.12	-3.21739	3.21739
chr10:21581650-21581849	271.31	51.07	2.40939	2.40939				chr5:916148-916174	100.22	296.22	-1.5635	1.5635
chr5:91318540-91318593	271.28	20.57	3.72117	3.72117				chr10:12084193-12084238	390.38	296.17	0.398454	0.398454
chr7:95969667-95969696	270.91	0	100	100				chr16:28542029-28542121	549.88	295.99	0.893568	0.893568
chr2:65736560-65736589	270.15	28.37	3.25132	3.25132				chrX:48489279-48489317	48.39	295.64	-2.61106	2.61106
chrUn:28152338-28154248	269.17	33.56	3.0037	3.0037				chr3:96246797-96246826	0	295.2	-100	100
chr18:26314621-26314655	268.93	0	100	100				chr17:12518725-12518755	0	295.13	-100	100
chr15:33995478-33995538	264.89	436.89	-0.721877	0.721877				chr17:45916904-45916933	53.12	294.71	-2.47197	2.47197
chr25:31723917-31724038	263.86	105.02	1.32911	1.32911				chr6:25062336-25062368	0	293.64	-100	100
chr21:2527120-2527224	262.98	47.99	2.45415	2.45415				chr10:46501854-46501881	199.56	291.6	-0.547168	0.547168
chr11:24836464-24836558	261.87	70.8	1.88703	1.88703				chr1:150898539-150898563	88.43	290.4	-1.71543	1.71543
chr1:161275922-161276520	260.73	37.48	2.79836	2.79836				chr4:4534615-4534640	0	289.56	-100	100
chr28:38120345-38120635	259.06	43.32	2.58018	2.58018				chr14:53665694-53665719	53.21	288.95	-2.44105	2.44105
chr8:46859758-46859788	258.34	26.23	3.29998	3.29998				chr24:31080316-31080349	0	288.9	-100	100
chr25:14577741-14577773	257.96	152.88	0.754748	0.754748				chr2:85794249-85794274	25.99	288.75	-3.47379	3.47379
chr23:9325405-9328953	257.42	36.12	2.83325	2.83325				chr19:40963740-40963768	47.78	287.8	-2.59059	2.59059
chrX:5823225-5823249	256.47	85.5	1.58479	1.58479				chr25:12177501-12177531	0	287.11	-100	100
chr10:21601131-21601351	256.04	58.38	2.13282	2.13282				chr28:26160209-26160259	0	286.84	-100	100
chr1:161266368-161266603	254.48	93.99	1.43697	1.43697				chr2:98509436-98509462	154.93	285.52	-0.881975	0.881975
chr7:1203243-1203295	254.1	0.45	9.14126	9.14126				chr10:43007406-43007440	0	282.67	-100	100
chr10:67896220-67896260	253.36	409.27	-0.691864	0.691864				chr14:17306304-17306328	780.78	281.6	1.47127	1.47127
chr20:24189835-24189908	252.28	72.58	1.79738	1.79738				chrX:64317123-64317441	332.5	281.01	0.242733	0.242733
chr21:6652331-6652361	250.32	151.23	0.727029	0.727029				chr8:59960343-59960375	1940.3	279.88	2.7934	2.7934
chr15:81929225-81929537	249.6	133.75	0.900079	0.900079				chr1:103546306-103546333	8.25	279.61	-5.08288	5.08288
chr18:76037772-76037801	247.84	89.63	1.46736	1.46736				chr21:18348880-18348908	90.23	276.45	-1.61534	1.61534
chr17:78150776-78150811	245.56	0	100	100				chr8:90054490-90054523	0	276.35	-100	100
chr10:26934101-26934183	245.52	318.5	-0.375453	0.375453				chr17:51231246-51231274	174.29	274.54	-0.655527	0.655527
chr22:49275830-49275919	245.36	153.35	0.678072	0.678072				chr9:20118238-20118268	32.08	272.32	-3.08556	3.08556
chr3:23358456-23358531	245.02	70.66	1.79393	1.79393				chr25:895346-895529	80.2	271.7	-1.76034	1.76034
chr2:65737728-65737762	244.67	55.16	2.14914	2.14914				chr8:29559260-29559290	156.18	268.69	-0.782733	0.782733
chr20:8708650-8708675	243.87	39.73	2.61781	2.61781				chr20:24437317-24437439	43.32	268.69	-2.63284	2.63284
chr20:48711069-48711096	242.92	221.21	0.135065	0.135065				chr22:10716847-10716880	76.62	268.5	-1.80913	1.80913
chr23:20353281-20353345	242.83	187.41	0.373749	0.373749				chr5:11280049-11280148	66.44	268.12	-2.01275	2.01275
chr17:43010191-43010224	242.7	236.94	0.0346523	0.0346523				chr19:54197185-54197311	127.82	266.3	-1.05894	1.05894
chr5:68641348-68641391	242.6	153.4	0.661281	0.661281				chr6:37538144-37538169	83.95	264.96	-1.65817	1.65817
chr10:47299740-47299769	241.3	10.93	4.46446	4.46446				chr3:58894458-58894484	0	264.22	-100	100
chrUn:14353489-14353518	240.68	26.47	3.18469	3.18469				chr17:5205539-5205577	0	261.82	-100	100
chr1:121105207-121105340	240.53	55.53	2.11488	2.11488				chr1:17763989-17764022	0	261.32	-100	100
chrUn:10923724-10923759	240.07	126.03	0.929688	0.929688				chr8:64716267-64716292	66.15	261.15	-1.98107	1.98107
chr26:32868861-32868895	239.69	71.75	1.74012	1.74012				chr13:32377344-32377379	172.91	260.69	-0.592314	0.592314
chr14:9006481-9006505	238.92	80.64	1.56696	1.56696				chr18:57400161-57400187	56.93	260.37	-2.1933	2.1933
chr20:26139872-26139949	238.8	68.87	1.79386	1.79386				chr12:25648765-25650511	336.87	260.35	0.37174	0.37174
chr18:37609766-37609843	238.75	68.86	1.79376	1.79376				chr12:4494086-4494111	76.96	257.63	-1.74312	1.74312
chr17:11536823-11536862	237.86	19.9	3.57927	3.57927				chr7:12713083-12713115	66.24	256.18	-1.95138	1.95138
chr8:24117891-24117916	237.54	28.38	3.06522	3.06522				chr27:24165792-24165826	108.43	255.91	-1.23887	1.23887
chrUn:29402310-29402339	236.91	14.5	4.03021	4.03021				chr9:52236969-52236995	65.8	255.85	-1.95914	1.95914
chr22:10999731-10999769	236.34	53.04	2.15571	2.15571				chr1:34418169-34418223	1.34	255.82	-7.57675	7.57675
chr25:31730141-31730253	236.1	63.77	1.88845	1.88845				chr1:37533717-37533743	0	255.58	-100	100
chr5:27916819-27916937	236.05	78.07	1.59625	1.59625				chr14:91831928-91831963	85.98	255.22	-1.56967	1.56967
chr8:24467345-24468830	235.7	76.87	1.61646	1.61646				chr6:33113704-33113730	23.11	254.52	-3.46119	3.46119
chr2:1260735-1260759	235.6	0	100	100				chr17:67489128-67489166	0	252.51	-100	100
chr26:35769496-35769521	235.43	61	1.94842	1.94842				chr21:51452259-51452286	37.24	250.13	-2.74775	2.74775
chr20:24052705-24052754	234.08	85.46	1.45368	1.45368				chr6:66948808-66948847	326.83	249.32	0.390542	0.390542
chr22:30380496-30380527	233.28	191.5	0.284718	0.284718				chr12:31305560-31305681	41.11	249	-2.59858	2.59858
chr11:51012628-51012707	233.08	67.2	1.79429	1.79429				chr30:13713612-13713694	389.66	248.43	0.649376	0.649376
chr28:27396161-27396201	232.82	238.85	-0.0368899	0.0368899				chr9:54324503-54324534	47.92	246.92	-2.36534	2.36534
chr8:33259299-33259343	232.13	22.93	3.33962	3.33962				chr27:11363066-11363174	35.07	246.9	-2.81562	2.81562
chr11:32834349-32834563	231.24	1709.91	-2.88646	2.88646				chr23:13593825-13593855	165.52	246.31	-0.57347	0.57347
chr16:77351773-77351824	231.21	77.89	1.56969	1.56969				chrX:67351313-67351447	40.49	246.16	-2.60396	2.60396
chr2:26602308-26602345	231.2	41.34	2.48353	2.48353				chr11:51098034-51098110	497.13	246.02	1.01485	1.01485
chr7:22706620-22706653	231.03	0.74	8.28634	8.28634				chr14:59790603-59790634	56.26	245.45	-2.12525	2.12525
chr29:29642686-29642724	230.61	92.39	1.31965	1.31965				chr18:53798570-53798693	1347.53	245.25	2.45799	2.45799
chr1:16873432-16873464	230.02	4.16	5.78903	5.78903				chrX:98909443-98909469	329.3	244.34	0.430512	0.430512
chr25:38383755-38383898	229.66	30.8	2.8985	2.8985				chr4:1861554-1861581	0	244.05	-100	100
chr26:37484584-37484613	229.27	42.13	2.44413	2.44413				chr1:111509351-111509434	584.86	243.48	1.26429	1.26429
chr15:60767106-60767201	229.06	220.61	0.0542274	0.0542274				chr3:80852637-80852671	22.4	243.14	-3.44022	3.44022
chr20:19736808-19736839	227.89	0	100	100				chr18:172597-172678	547.07	242.98	1.17089	1.17089
chr7:95041381-95041410	227.56	1.67	7.09026	7.09026				chr23:18605292-18605318	26.51	242.81	-3.19522	3.19522
chr1:161274379-161274681	227.32	36.19	2.65106	2.65106				chr15:36936586-36936619	0	241.91	-100	100
chr7:81779365-81779392	225.66	24.25	3.21809	3.21809				chr20:25886571-25886649	483.91	240	1.0117	1.0117
chr17:72996874-72996900	224.92	460.07	-1.03244	1.03244				chr15:29768099-29768126	42.2	239.46	-2.50447	2.50447
chr25:31729874-31729992	224.71	72.49	1.63221	1.63221				chr25:26194361-26194397	70.83	239.28	-1.75627	1.75627
chr26:6405815-6405842	224.63	130.43	0.784275	0.784275				chr11:51097304-51097378	324.92	239.12	0.44235	0.44235
chrX:76579074-76579102	223.5	185.5	0.268856	0.268856				chr3:9617745-9617769	35.1	239.12	-2.76819	2.76819
chr21:49294428-49294472	223.18	223.57	-0.00251886	0.00251886				chr28:27396161-27396201	232.82	238.85	-0.0368899	0.0368899
chr11:37551301-37551332	222.93	484.66	-1.12038	1.12038				chr28:7328480-7328504	43.83	238.12	-2.4417	2.4417
chr13:21350855-21350889	222.86	729.87	-1.7115	1.7115				chr30:45305-45335	64.46	237.73	-1.88285	1.88285
chr25:31725631-31725746	222.79	80.01	1.47743	1.47743				chr18:31498179-31498205	336.58	237.07	0.505636	0.505636
chr6:65641641-65641679	222.58	157.96	0.494765	0.494765				chr17:43010191-43010224	242.7	236.94	0.0346523	0.0346523
chr1:171443642-171443910	222.17	1369.29	-2.62369	2.62369				chr8:72367274-72367314	55.5	236.73	-2.09268	2.09268
chr13:20247465-20247600	221.61	20.31	3.44776	3.44776				chr3:106341341-106341366	2.81	236.69	-6.39628	6.39628
chr3:22920173-22920257	220.04	63.19	1.8	1.8				chr9:78370067-78370100	31.44	236.31	-2.91001	2.91001
chr24:34553975-34554082	220.01	16.76	3.71448	3.71448				chr5:62140212-62140254	291.37	234.6	0.312649	0.312649
chr6:69289869-69289968	219.69	61.42	1.83869	1.83869				chr28:42347732-42347761	0	234.47	-100	100
chr1:127072938-127073057	219.49	81.08	1.43674	1.43674				chr8:24477584-24477664	3577.89	234.38	3.93219	3.93219
chr27:11904555-11904592	219.07	155.49	0.49457	0.49457				chr18:8716496-8716521	57.36	233.63	-2.02611	2.02611
chr11:24836946-24837020	218.74	42.4	2.36708	2.36708				chr4:68034058-68034086	84.4	233.28	-1.46675	1.46675
chr20:3494197-3494234	218.41	495.14	-1.1808	1.1808				chrX:100422372-100422405	0	233	-100	100
chr18:29260765-29260826	217.96	319.46	-0.551572	0.551572				chr15:77263251-77263303	57.42	232.63	-2.01841	2.01841
chr2:65737809-65737872	217.31	107.99	1.00886	1.00886				chr10:63445272-63445313	22.73	232.61	-3.35524	3.35524
chr4:31667526-31667625	216.7	663.28	-1.61392	1.61392				chr3:81035372-81035402	96.57	232.4	-1.26696	1.26696
chr26:30628419-30628451	216.28	0	100	100				chr5:7273945-7273988	282.15	231.17	0.287508	0.287508
chr4:9186448-9186481	216.15	0	100	100				chr16:64721370-64721398	0	230.74	-100	100
chr1:109785977-109786013	215.48	226.62	-0.0727212	0.0727212				chrUn:1672599-1672623	13.61	230.48	-4.0819	4.0819
chr8:46859812-46859903	214.43	10.49	4.35342	4.35342				chr4:14251152-14251176	1.46	229.64	-7.29726	7.29726
chr26:30574239-30574273	213.24	435.34	-1.02966	1.02966				chr23:17297165-17297195	37.07	228.94	-2.62665	2.62665
chr17:18966252-18966335	212.86	153.57	0.471008	0.471008				chr1:78165354-78165387	0	228.41	-100	100
chr3:22919559-22919646	212.71	61.04	1.80106	1.80106				chr28:20959446-20959529	457.41	228.12	1.00369	1.00369
chr7:82050127-82050184	212.03	144.49	0.553299	0.553299				chr20:41703856-41703885	204.24	227.96	-0.158515	0.158515
chrUn:80929443-80931049	212	20.98	3.33698	3.33698				chr15:58522826-58522855	0	227.07	-100	100
chr7:70831204-70831231	211.88	541.4	-1.35345	1.35345				chr28:6183077-6183105	2.52	226.93	-6.49268	6.49268
chrUn:62625475-62627507	211.2	21.71	3.28218	3.28218				chr1:109785977-109786013	215.48	226.62	-0.0727212	0.0727212
chr4:80475292-80475320	210.55	159.02	0.404955	0.404955				chr28:36373562-36373595	5.68	225.62	-5.31186	5.31186
chrUn:70937671-70940867	210.39	20.43	3.36431	3.36431				chr20:25736507-25736590	456	225.61	1.0152	1.0152
chr1:161274837-161275162	210.15	36.94	2.50816	2.50816				chr18:16987492-16987515	33.48	225	-2.74855	2.74855
chrUn:25686494-25686831	209.94	38.59	2.44368	2.44368				chr19:28172614-28172653	50.23	224.86	-2.16241	2.16241
chr1:157138373-157138743	209.69	380.71	-0.860434	0.860434				chr21:49294428-49294472	223.18	223.57	-0.00251886	0.00251886
chr16:78301293-78301323	208.78	8.31	4.65099	4.65099				chr4:10986822-10986850	0	222.17	-100	100
chr4:50562362-50562449	208.53	332.57	-0.673403	0.673403				chr20:48711069-48711096	242.92	221.21	0.135065	0.135065
chr1:161242522-161242680	208.34	52.35	1.99268	1.99268				chr25:31216605-31216639	185.25	221.17	-0.255682	0.255682
chr16:2247689-2247712	208.13	44.5	2.22561	2.22561				chr5:36213672-36213753	298.2	220.78	0.433671	0.433671
chr11:47782631-47782661	207.36	187.27	0.147018	0.147018				chr15:60767106-60767201	229.06	220.61	0.0542274	0.0542274
chr11:24832766-24832896	207.13	47.44	2.12636	2.12636				chr5:36214657-36214743	441.38	220.59	1.00065	1.00065
chr20:41703856-41703885	204.24	227.96	-0.158515	0.158515				chr17:37265229-37265254	51.67	220.38	-2.09259	2.09259
chr2:42484842-42484944	204.15	29.44	2.79378	2.79378				chr6:42887982-42888051	85.53	220.32	-1.3651	1.3651
chr21:2527980-2528150	204.02	23.56	3.1143	3.1143				chr6:45317427-45317462	1043.31	219.28	2.25032	2.25032
chr18:29737346-29737384	203.8	362.33	-0.83015	0.83015				chr18:58036864-58036909	272.55	218.97	0.315788	0.315788
chr14:40397922-40397950	203.6	319.9	-0.651883	0.651883				chr12:27395745-27395779	145.99	218.04	-0.578723	0.578723
chr25:38388305-38388366	203.49	35.68	2.51177	2.51177				chr13:19505355-19505431	138.18	217.18	-0.652342	0.652342
chr11:24826849-24827048	203.31	40.97	2.31104	2.31104				chr20:12714437-12714466	41.9	216.96	-2.37241	2.37241
chr29:29312750-29312779	201.7	26.95	2.90385	2.90385				chr5:36146110-36146192	293.61	216.44	0.439934	0.439934
chr28:23980231-23980258	201.61	150.16	0.425067	0.425067				chr3:111094244-111094276	0.56	215.44	-8.58764	8.58764
chr25:31727376-31727519	201.04	78.12	1.36372	1.36372				chr17:16725731-16725760	75.51	215.3	-1.51161	1.51161
chr8:65118591-65118629	200.48	504.49	-1.33137	1.33137				chr26:37638503-37638532	34.42	214.9	-2.64235	2.64235
chr24:38152095-38152132	200.32	105.16	0.92972	0.92972				chrX:10247372-10247406	0.53	214.6	-8.66144	8.66144
chr6:26016552-26016579	199.84	111.86	0.837151	0.837151				chr14:21840099-21840132	0	214.38	-100	100
chr7:29384285-29384320	199.81	0	100	100				chr20:18586325-18586353	23.13	214.02	-3.20991	3.20991
chr10:46501854-46501881	199.56	291.6	-0.547168	0.547168				chr15:83421755-83421784	0	213.9	-100	100
chr2:42412025-42412202	199.3	59.04	1.75518	1.75518				chr24:6866199-6866231	18.77	213.77	-3.50956	3.50956
chr6:23241768-23241799	199.24	1148.02	-2.52657	2.52657				chr2:54634801-54634832	336.55	213.5	0.656585	0.656585
chr21:2536510-2536861	198.85	42.21	2.23602	2.23602				chr7:83041994-83042025	334.97	212.94	0.653585	0.653585
chr23:18016008-18016429	198.47	26.36	2.9125	2.9125				chr20:9803461-9803487	0.68	210.11	-8.27139	8.27139
chr2:65735571-65735615	198.23	53.66	1.88526	1.88526				chr1:182111911-182111935	5.48	210.1	-5.26076	5.26076
chr24:9176885-9176914	198.22	0	100	100				chr24:37216998-37217038	0.01	209.72	-14.3562	14.3562
chr6:23995098-23995128	197.97	37.16	2.41346	2.41346				chr1:38052981-38053011	178.42	209.63	-0.232568	0.232568
chr24:2981165-2981211	197.94	43.36	2.19063	2.19063				chr15:45442915-45442953	351.72	208.95	0.75127	0.75127
chr1:133041711-133041738	197.75	375.14	-0.923751	0.923751				chr31:3654897-3654921	87.67	208.36	-1.24892	1.24892
chr1:173929793-173929822	196.85	0	100	100				chr1:88691026-88691054	68.65	208.03	-1.59946	1.59946
chr1:159036486-159036509	196.34	51	1.94478	1.94478				chr1:62917889-62917926	121.58	207.67	-0.772387	0.772387
chr2:42575113-42575278	195.83	58.78	1.7362	1.7362				chr1:14129675-14129705	2.46	207.63	-6.39921	6.39921
chr16:4468687-4469158	195.83	31.24	2.64814	2.64814				chr3:62509853-62509899	0.01	207.04	-14.3376	14.3376
chr31:15693687-15698651	194.38	67.24	1.53149	1.53149				chr11:33538900-33538929	129.99	206.37	-0.666833	0.666833
chr2:13630260-13630329	193.54	96.06	1.01062	1.01062				chr2:33588578-33588694	68.78	206.14	-1.58356	1.58356
chr2:26846188-26846277	192.91	12.71	3.92389	3.92389				chr24:24874995-24875025	64.64	205.47	-1.66843	1.66843
chr5:47518658-47518729	192.65	57.98	1.73235	1.73235				chr13:19039281-19039397	180.1	205.05	-0.187178	0.187178
chr5:47520103-47520174	192.65	57.98	1.73235	1.73235				chr20:47359552-47359581	21.86	205.02	-3.2294	3.2294
chr24:34618291-34618403	192.55	57.94	1.7326	1.7326				chrX:38864001-38864055	145.94	204.22	-0.484749	0.484749
chr19:48397180-48397811	192.4	122.79	0.647916	0.647916				chrX:73244444-73244475	0	203.28	-100	100
chr16:4478299-4478475	192.3	26.75	2.84575	2.84575				chr16:23263354-23263598	475.07	202.33	1.23143	1.23143
chr6:39781250-39781314	191.69	20.06	3.25638	3.25638				chrX:39001903-39001931	23.51	201.31	-3.09807	3.09807
chr10:22934077-22935363	190.59	124.84	0.610392	0.610392				chr30:18405110-18405138	124.49	201.14	-0.69217	0.69217
chr3:19423728-19423789	190.34	24.58	2.95302	2.95302				chrX:35746199-35746222	145.35	201	-0.467664	0.467664
chrX:40227192-40229349	190.28	32.83	2.53504	2.53504				chr6:11745519-11745551	48.68	201	-2.04579	2.04579
chr15:64337050-64337084	189.56	132.41	0.517642	0.517642				chr18:50017036-50017063	0.68	200.61	-8.20464	8.20464
chrX:84025120-84025714	189.41	149.77	0.338764	0.338764				chr15:62078779-62078822	0	199.64	-100	100
chr7:24738610-24738649	187.97	48.91	1.9423	1.9423				chr8:40108777-40108803	58.17	199.44	-1.77761	1.77761
chr3:111333174-111333199	187.58	304.27	-0.697846	0.697846				chr4:40119027-40119052	31.82	199.08	-2.64534	2.64534
chr4:54379366-54379435	187.58	401.8	-1.09897	1.09897				chr4:53024173-53024215	21.28	198.73	-3.22324	3.22324
chr2:42425821-42425931	186.95	63.79	1.55125	1.55125				chr9:79173698-79173730	908.18	198.06	2.19704	2.19704
chrX:9972845-9972876	186.49	0	100	100				chr23:12026727-12026771	25.12	198.03	-2.97881	2.97881
chrX:82374817-82374843	186.2	24.69	2.91485	2.91485				chr1:35074032-35074056	57.68	197.52	-1.77586	1.77586
chr10:21678411-21678544	185.6	35.3	2.39446	2.39446				chr31:2124341-2124441	438.45	197.34	1.15173	1.15173
chr1:121097639-121097781	185.51	25.71	2.8511	2.8511				chr30:3990889-3990918	33.27	196.95	-2.56554	2.56554
chrX:40235651-40235793	185.28	26.56	2.80238	2.80238				chr25:31724714-31724924	409.83	194.94	1.072	1.072
chr25:31216605-31216639	185.25	221.17	-0.255682	0.255682				chr28:35223848-35223986	453.32	194.86	1.21809	1.21809
chr13:18989010-18989140	184.72	46.16	2.00062	2.00062				chr7:91711934-91711962	46.38	194.31	-2.06679	2.06679
chr7:39636759-39636784	184.27	0	100	100				chr22:10073894-10073920	48.18	194.08	-2.01015	2.01015
chr1:81687655-81687688	184.25	19.82	3.21664	3.21664				chr1:81818299-81818330	0	193.53	-100	100
chr18:53795682-53795725	183.26	61.64	1.57195	1.57195				chr4:49693609-49693634	81.31	193.52	-1.25098	1.25098
chr6:35741537-35741566	182.11	364.8	-1.0023	1.0023				chr6:40039229-40039329	105.99	192.98	-0.864523	0.864523
chr13:18988740-18988925	182.11	57.59	1.66092	1.66092				chr31:19556563-19556589	58.86	192.76	-1.71145	1.71145
chr20:50678980-50679027	182	131.83	0.46526	0.46526				chr15:79188192-79188223	41.95	192.69	-2.19954	2.19954
chr13:19133166-19133232	181.88	738.81	-2.02222	2.02222				chr23:44206373-44206400	68.26	192.62	-1.49665	1.49665
chrX:40232249-40232382	181.88	24.15	2.91289	2.91289				chr22:30380496-30380527	233.28	191.5	0.284718	0.284718
chr2:34660563-34660620	181.76	19.33	3.23312	3.23312				chrX:1226452-1226480	37.21	190.62	-2.35694	2.35694
chr2:73250730-73250781	181.34	13.64	3.73278	3.73278				chr9:12839607-12839659	122.42	190.61	-0.638785	0.638785
chrUn:27816784-27818823	181.08	18.56	3.28636	3.28636				chr5:5196893-5196921	2.73	190.6	-6.1255	6.1255
chr3:19433621-19433773	180.85	20.97	3.10839	3.10839				chr23:49170959-49171000	164.79	190.43	-0.208632	0.208632
chr11:51311458-51311615	180.83	28.52	2.66459	2.66459				chr4:39483288-39483318	32.97	190.29	-2.52897	2.52897
chr1:32079921-32079950	180.64	0	100	100				chr9:59596300-59596326	0	189.78	-100	100
chr1:121105805-121106010	180.42	33.69	2.42097	2.42097				chr31:15461347-15461372	55.52	189.06	-1.76776	1.76776
chr15:16816571-16816613	180.38	134.02	0.428591	0.428591				chr24:29237313-29237362	67.72	188.35	-1.47576	1.47576
chr13:19039281-19039397	180.1	205.05	-0.187178	0.187178				chr2:42411887-42411918	51.13	188.12	-1.87941	1.87941
chr26:15126408-15126437	179.04	410.58	-1.19738	1.19738				chr16:35774319-35774365	58.14	187.89	-1.69229	1.69229
chr8:62749868-62749896	178.99	0	100	100				chr21:9350863-9350889	25.07	187.62	-2.90378	2.90378
chr7:70951351-70951477	178.45	70.24	1.34516	1.34516				chr1:63226357-63226391	645.85	187.52	1.78415	1.78415
chr1:38052981-38053011	178.42	209.63	-0.232568	0.232568				chr23:20353281-20353345	242.83	187.41	0.373749	0.373749
chr4:90938006-90938075	178.03	138.39	0.363381	0.363381				chr11:47782631-47782661	207.36	187.27	0.147018	0.147018
chr18:67950053-67950872	177.81	50.62	1.81256	1.81256				chr1:109344954-109344989	0	186.17	-100	100
chr1:96197152-96197184	177.3	84.67	1.06627	1.06627				chrX:76579074-76579102	223.5	185.5	0.268856	0.268856
chr9:23457263-23457291	176.69	12.5	3.82122	3.82122				chr9:12839413-12839470	45.76	185.5	-2.01926	2.01926
chr11:32855017-32855137	176.67	936.54	-2.40628	2.40628				chr7:8640690-8640728	20.48	185.09	-3.17594	3.17594
chr1:121106562-121106859	176.56	40.61	2.12025	2.12025				chr17:76054515-76054542	16.73	184.54	-3.46342	3.46342
chr28:35217352-35217466	176.31	63.92	1.46377	1.46377				chrX:76116493-76116521	52.37	184.14	-1.81399	1.81399
chr15:41910771-41910808	176	550.76	-1.64585	1.64585				chr31:5607560-5607594	39.85	183.76	-2.20517	2.20517
chrUn:98542504-98544807	175.47	18.11	3.27637	3.27637				chr7:5326593-5326631	0.01	183.49	-14.1634	14.1634
chrX:12004125-12004173	175.26	57.8	1.60036	1.60036				chr3:31458494-31458668	11	183.47	-4.05997	4.05997
chrUn:25687551-25687632	175.16	20.22	3.11482	3.11482				chr31:14831246-14831275	55.53	182.77	-1.71869	1.71869
chr14:22018673-22019395	175.01	39.61	2.1435	2.1435				chr3:24289335-24289362	0	182.03	-100	100
chr5:25806339-25806375	174.92	19.03	3.20035	3.20035				chr11:27267489-27267519	32.21	181.94	-2.49788	2.49788
chrUn:73088331-73089974	174.41	14.29	3.6094	3.6094				chr15:77045776-77045814	0.49	181.9	-8.53615	8.53615
chr17:51231246-51231274	174.29	274.54	-0.655527	0.655527				chr1:161258329-161258456	504.02	181.73	1.47168	1.47168
chr28:35231826-35231922	174.24	70.75	1.30027	1.30027				chr18:1160299-1160327	0	181.66	-100	100
chr3:34507061-34507094	173.68	107.48	0.692363	0.692363				chr1:60444857-60444941	1792.28	181.65	3.30256	3.30256
chr11:15840518-15841045	173.3	99.25	0.804133	0.804133				chr1:18764093-18764120	45.63	181.18	-1.98937	1.98937
chr22:11287144-11287177	173.11	0.71	7.92965	7.92965				chr1:180491817-180491847	0	181	-100	100
chr13:32377344-32377379	172.91	260.69	-0.592314	0.592314				chrUn:1221652-1221731	22.78	180.3	-2.98456	2.98456
chrX:18555234-18555290	172.62	13.51	3.6755	3.6755				chr1:51190112-51190147	61.83	180.25	-1.54362	1.54362
chr1:127080624-127080743	172.58	58.43	1.56248	1.56248				chr3:54575611-54575653	102.16	179.38	-0.812189	0.812189
chrX:83930033-83930243	172.19	106.77	0.689495	0.689495				chr22:21593903-21593931	20.07	179	-3.15685	3.15685
chr8:68336246-68336414	172.14	40.59	2.08439	2.08439				chr3:68345595-68345649	138.01	178.97	-0.374945	0.374945
chr21:2535595-2535724	172.07	28.32	2.6031	2.6031				chr5:85171615-85171644	164.58	178.8	-0.119558	0.119558
chr3:107350039-107350079	172	63.13	1.44601	1.44601				chr15:19771047-19771073	13.87	178.74	-3.68782	3.68782
chrUn:18603004-18606692	171.76	16.5	3.37986	3.37986				chr2:65737226-65737311	430.66	178.66	1.26933	1.26933
chr23:8066938-8067207	171.64	34.23	2.32605	2.32605				chr29:28388375-28388415	14.82	178.54	-3.59063	3.59063
chr23:39910900-39910935	171.59	143.87	0.2542	0.2542				chrX:99916972-99917000	0	178.07	-100	100
chr7:476138-476282	171.58	83.42	1.04042	1.04042				chr30:11009714-11009742	165.37	178.03	-0.106423	0.106423
chrX:116214203-116214240	170.36	25.32	2.75024	2.75024				chr1:55551116-55551139	53.14	178	-1.74401	1.74401
chr20:27401909-27401989	170.1	98.79	0.783946	0.783946				chr28:32438273-32438297	46.8	178	-1.9273	1.9273
chrX:84023651-84023863	170.08	104.64	0.700779	0.700779				chrUn:37690736-37690766	4.12	177.87	-5.43204	5.43204
chr10:7163132-7163311	169.72	44.16	1.94234	1.94234				chr2:27481289-27481384	42.84	177.66	-2.05209	2.05209
chr26:16272677-16272705	169.12	161.63	0.0653523	0.0653523				chr22:6473704-6473749	49.81	177.64	-1.83445	1.83445
chr26:15981161-15981189	167.88	161.98	0.0516147	0.0516147				chr1:17171753-17171781	124.23	177.36	-0.513667	0.513667
chr21:4506521-4506602	167.49	97.32	0.783267	0.783267				chr18:53788750-53788831	923.49	177.04	2.38302	2.38302
chr10:72719107-72719188	167.46	97.3	0.783305	0.783305				chr17:57622736-57622763	37.97	176.93	-2.22025	2.22025
chr5:7273287-7273347	167.09	173.97	-0.0582132	0.0582132				chr8:5502833-5502860	21.6	176.15	-3.0277	3.0277
chr8:75693923-75693954	166.7	12.28	3.76287	3.76287				chr30:5341683-5341831	59.64	175.92	-1.56057	1.56057
chr7:39979992-39980019	166.33	315.57	-0.923912	0.923912				chr5:44207505-44207535	12.54	175.77	-3.80908	3.80908
chr8:6037105-6037198	166.3	44.88	1.88964	1.88964				chr3:83844417-83844442	3.52	175.73	-5.64164	5.64164
chr25:31715443-31715629	166.26	31.56	2.39727	2.39727				chr10:77268228-77268269	62.23	175.17	-1.49307	1.49307
chr28:3702720-3702812	166.25	125.26	0.408429	0.408429				chr7:12485027-12485052	0	174.77	-100	100
chr17:76994248-76994278	165.72	96.26	0.783739	0.783739				chr10:26389153-26389220	163.24	174.5	-0.0962324	0.0962324
chr23:13593825-13593855	165.52	246.31	-0.57347	0.57347				chr5:7273287-7273347	167.09	173.97	-0.0582132	0.0582132
chr30:11009714-11009742	165.37	178.03	-0.106423	0.106423				chr7:75538232-75538441	150.17	173.92	-0.211827	0.211827
chr10:21691675-21691802	164.98	23.32	2.82265	2.82265				chr1:87717848-87717872	0	173.28	-100	100
chr23:49170959-49171000	164.79	190.43	-0.208632	0.208632				chr1:25693815-25693841	21.03	172.07	-3.03247	3.03247
chr2:21319202-21319231	164.75	24.62	2.74238	2.74238				chr23:23610953-23610982	0	171.45	-100	100
chr20:6220588-6220672	164.63	49.74	1.72675	1.72675				chr29:11248559-11248586	127.98	171.18	-0.419596	0.419596
chr5:85171615-85171644	164.58	178.8	-0.119558	0.119558				chr25:37846344-37846368	4.57	170.5	-5.22143	5.22143
chr1:141024292-141024390	163.39	37.54	2.12182	2.12182				chr15:62996013-62996047	134.65	170.24	-0.338356	0.338356
chr10:26389153-26389220	163.24	174.5	-0.0962324	0.0962324				chr26:8388315-8388343	41.15	170.24	-2.04861	2.04861
chrUn:62627510-62632004	162.85	16.4	3.31178	3.31178				chr3:84546302-84546334	22.72	168.67	-2.89217	2.89217
chrUn:54192265-54192390	162.74	21.4	2.92689	2.92689				chr8:68336480-68336636	59.98	168.53	-1.49045	1.49045
chr2:35990108-35990132	162.24	0	100	100				chr19:49045520-49045551	143.64	168.11	-0.226948	0.226948
chr6:78715749-78715790	161.79	115.07	0.491611	0.491611				chr21:20250475-20250528	49.79	167.98	-1.75436	1.75436
chr17:17592277-17592308	161.51	2.38	6.08452	6.08452				chr2:40064087-40064118	35.17	167.86	-2.25484	2.25484
chr4:27549779-27549803	161.45	28.2	2.51732	2.51732				chr3:17195306-17195545	17.62	166.95	-3.24413	3.24413
chrUn:56150873-56155395	161.3	16.06	3.3282	3.3282				chr14:54464034-54464061	8.48	166.57	-4.29592	4.29592
chr1:90676594-90676635	160.91	28.85	2.47961	2.47961				chr19:48188385-48188419	553.7	166.37	1.73471	1.73471
chr3:12034804-12034830	160.88	695.37	-2.1118	2.1118				chr9:7140904-7140939	102.58	166.01	-0.694521	0.694521
chr16:38001162-38001193	160.38	23.31	2.78247	2.78247				chr18:19869407-19869436	4.39	165.88	-5.23978	5.23978
chr5:36146461-36146546	160.16	92.89	0.785919	0.785919				chr31:13701789-13701815	9.1	165.7	-4.18656	4.18656
chr20:32680944-32680975	159.83	149.39	0.0974546	0.0974546				chr2:70978417-70978445	111.56	165.41	-0.568227	0.568227
chr28:41247029-41247120	159.76	37.09	2.1068	2.1068				chr23:48317929-48317962	19.1	165.38	-3.11414	3.11414
chr3:46346902-46346928	159.73	4.91	5.02377	5.02377				chr22:37676554-37676578	290.12	165.12	0.813135	0.813135
chr2:45556992-45557018	159.64	152.46	0.0663914	0.0663914				chr11:60537050-60537086	0	165.08	-100	100
chr21:2528300-2528401	159.43	41.22	1.95151	1.95151				chr1:40964515-40964541	0.73	164.81	-7.81869	7.81869
chr22:7028658-7028786	158.66	17.99	3.14067	3.14067				chr22:27207333-27207390	65.16	164.79	-1.33857	1.33857
chr17:67750663-67750690	158.29	1.11	7.15587	7.15587				chr29:32000234-32000263	633.63	164.35	1.94687	1.94687
chr11:24831338-24831445	158.24	32.6	2.27917	2.27917				chr11:35905414-35905440	15.1	164.26	-3.44336	3.44336
chr11:57567490-57567532	158.21	20.87	2.92234	2.92234				chr22:19162492-19162550	17.17	162.99	-3.24682	3.24682
chr2:42414079-42414227	157.83	42.14	1.90511	1.90511				chr2:65737676-65737720	892.06	162.76	2.45439	2.45439
chr19:23799383-23799415	157.59	446.55	-1.50265	1.50265				chr16:6004595-6004622	64.52	162.72	-1.33457	1.33457
chr13:11841185-11841368	157.57	29.66	2.4094	2.4094				chr14:37500949-37500978	41.38	162.53	-1.9737	1.9737
chr5:47192285-47192372	157.43	47.73	1.72174	1.72174				chr26:15981161-15981189	167.88	161.98	0.0516147	0.0516147
chr5:47196820-47196907	157.43	47.73	1.72174	1.72174				chr26:16272677-16272705	169.12	161.63	0.0653523	0.0653523
chr25:31722255-31722337	157.29	64.38	1.28874	1.28874				chr14:32817126-32817158	4.5	159.03	-5.14323	5.14323
chr16:76106700-76106757	157.13	311.93	-0.989264	0.989264				chr4:80475292-80475320	210.55	159.02	0.404955	0.404955
chr10:5436006-5436077	156.5	18.19	3.10495	3.10495				chrUn:84339931-84340073	31.13	158.31	-2.34637	2.34637
chr1:1817695-1817725	156.22	86.29	0.856314	0.856314				chr6:65641641-65641679	222.58	157.96	0.494765	0.494765
chr8:29559260-29559290	156.18	268.69	-0.782733	0.782733				chr22:37839144-37839172	18.55	157.52	-3.08604	3.08604
chr17:26059291-26059343	156.16	105.32	0.568246	0.568246				chr6:49678417-49678448	0	157.16	-100	100
chr9:64155897-64155928	156.06	81.74	0.932987	0.932987				chr2:89842816-89842846	0	157.08	-100	100
chr5:29441768-29441793	155.21	114.74	0.435853	0.435853				chrX:7930690-7930718	112.21	157.07	-0.485206	0.485206
chr2:98509436-98509462	154.93	285.52	-0.881975	0.881975				chr8:1719380-1719411	62.78	155.84	-1.31169	1.31169
chr6:61043918-61043949	154.73	854.41	-2.46518	2.46518				chr2:96558717-96558824	126.74	155.79	-0.297731	0.297731
chrX:76841887-76841915	154.69	76.07	1.02398	1.02398				chr27:11904555-11904592	219.07	155.49	0.49457	0.49457
chr1:172559764-172559788	154.48	8	4.27128	4.27128				chr25:9274443-9274470	152.02	155.38	-0.0315397	0.0315397
chr20:3494880-3494956	154.16	357.96	-1.21537	1.21537				chr5:72119891-72119922	54.57	155.22	-1.50813	1.50813
chr28:27261783-27261813	153.7	136.64	0.169737	0.169737				chr23:38470416-38470550	130.96	155.2	-0.245002	0.245002
chrUn:18621114-18621247	153.3	13.33	3.52361	3.52361				chr5:2119927-2119952	0	155.15	-100	100
chr1:161255657-161255880	152.8	24.85	2.62033	2.62033				chr18:53181604-53181637	0	154.32	-100	100
chrUn:36143842-36146411	152.36	15.34	3.31211	3.31211				chr6:79260605-79260630	13.46	154.21	-3.51815	3.51815
chr25:9274443-9274470	152.02	155.38	-0.0315397	0.0315397				chr16:8395007-8395032	0	153.96	-100	100
chr18:35387591-35387623	151.8	0	100	100				chr1:35390685-35390713	0	153.93	-100	100
chr15:59355063-59355099	151.54	75.94	0.996767	0.996767				chr4:46571808-46571832	63.49	153.59	-1.27448	1.27448
chr23:965555-965733	151.03	94.56	0.675533	0.675533				chr17:18966252-18966335	212.86	153.57	0.471008	0.471008
chrUn:52654232-52658766	150.56	15.02	3.32538	3.32538				chr5:68641348-68641391	242.6	153.4	0.661281	0.661281
chr7:75538232-75538441	150.17	173.92	-0.211827	0.211827				chr22:49275830-49275919	245.36	153.35	0.678072	0.678072
chr5:36205675-36205799	149.95	44.41	1.75553	1.75553				chr18:56270267-56270318	70.37	153.18	-1.1222	1.1222
chr10:64981817-64981923	149.45	1609.06	-3.42848	3.42848				chr25:14577741-14577773	257.96	152.88	0.754748	0.754748
chr2:2801527-2801551	148.3	142.12	0.061409	0.061409				chr7:3938707-3938894	47.74	152.8	-1.67837	1.67837
chr23:10355195-10356025	148.05	24.26	2.60943	2.60943				chr1:83524052-83524080	77.91	152.72	-0.971009	0.971009
chr8:64412883-64412912	147.81	86.86	0.76698	0.76698				chr2:45556992-45557018	159.64	152.46	0.0663914	0.0663914
chr17:38534191-38534220	146.95	0	100	100				chr25:21096662-21096694	106.68	152.3	-0.513626	0.513626
chr16:17879617-17879651	146.79	89.02	0.721552	0.721552				chr9:22277906-22277943	349.31	152	1.20044	1.20044
chrUn:11773461-11773488	146.68	397.14	-1.43698	1.43698				chr30:20619072-20619102	118.75	151.82	-0.354434	0.354434
chr2:1166579-1166607	146.35	22.76	2.68485	2.68485				chr25:31717509-31717647	521.46	151.76	1.78077	1.78077
chr25:25343660-25343685	146.08	79.52	0.877369	0.877369				chr10:26935166-26935221	79.6	151.65	-0.929905	0.929905
chr19:51225337-51225380	146.06	14.91	3.29221	3.29221				chr21:6652331-6652361	250.32	151.23	0.727029	0.727029
chr12:27395745-27395779	145.99	218.04	-0.578723	0.578723				chr1:4147551-4147584	0.84	151.03	-7.49023	7.49023
chrX:38864001-38864055	145.94	204.22	-0.484749	0.484749				chr14:53267576-53267603	0	150.95	-100	100
chr28:3059069-3059111	145.79	10.78	3.75746	3.75746				chr1:58289178-58289207	0	150.57	-100	100
chr28:35226121-35226195	145.56	48.23	1.59361	1.59361				chr25:895251-895343	51.55	150.55	-1.5462	1.5462
chrX:35746199-35746222	145.35	201	-0.467664	0.467664				chr1:69492300-69492325	9.25	150.27	-4.02196	4.02196
chrX:33551186-33551217	144.27	0	100	100				chr28:23980231-23980258	201.61	150.16	0.425067	0.425067
chrUn:27795986-27799746	144.08	15.02	3.26191	3.26191				chrX:84025120-84025714	189.41	149.77	0.338764	0.338764
chr11:23079750-23079874	144	53.45	1.42981	1.42981				chr5:87910726-87910775	16.9	149.52	-3.14524	3.14524
chr4:73348847-73348871	143.95	75.84	0.924537	0.924537				chr17:25605853-25605991	357.69	149.44	1.25914	1.25914
chr18:41892028-41892052	143.95	13.44	3.42096	3.42096				chr20:32680944-32680975	159.83	149.39	0.0974546	0.0974546
chr19:49045520-49045551	143.64	168.11	-0.226948	0.226948				chr10:73580883-73580927	118.77	149.14	-0.328497	0.328497
chrUn:24446522-24449111	143.43	15.18	3.2401	3.2401				chr15:19545243-19545289	0	149.07	-100	100
chr11:51314431-51314575	143.27	21.86	2.71237	2.71237				chr24:20631913-20631953	0	148.95	-100	100
chr5:46207464-46207499	142.17	129.92	0.129994	0.129994				chr23:26268312-26268336	0	148.68	-100	100
chr2:65736767-65736815	141.8	56	1.34036	1.34036				chr4:38114765-38114789	5.84	148.32	-4.6666	4.6666
chr3:50763467-50763648	141.79	30.1	2.23592	2.23592				chr10:43759944-43759969	4.22	147.81	-5.13036	5.13036
chr23:10403744-10403916	141.58	18.86	2.90822	2.90822				chr13:17240825-17240850	37.11	147.63	-1.99211	1.99211
chr22:48914076-48914106	141.43	747.11	-2.40123	2.40123				chr5:26899022-26899050	75.39	147.45	-0.967781	0.967781
chr15:8262081-8262188	140.82	305.45	-1.11708	1.11708				chr3:73649413-73649440	15.79	147.32	-3.22187	3.22187
chr10:14038334-14038361	140.46	0	100	100				chr6:35572833-35572884	95.31	147.27	-0.627764	0.627764
chr7:3464326-3465141	140.3	50.99	1.46023	1.46023				chr4:14183007-14183032	1.41	147.19	-6.70584	6.70584
chr2:76148500-76148534	140.18	16.74	3.06591	3.06591				chr15:569837-569866	0	147.07	-100	100
chr1:184939799-184939832	139.95	0	100	100				chr3:16431124-16431147	0.76	147	-7.5956	7.5956
chr11:21103395-21103617	139.92	33.13	2.07839	2.07839				chr11:52332611-52332637	88.77	146.85	-0.726199	0.726199
chr16:85675443-85675475	139.86	92.01	0.604121	0.604121				chr25:5591493-5591524	58.63	146.53	-1.32149	1.32149
chr13:27197005-27197040	139.54	371.67	-1.41334	1.41334				chr8:68449343-68449400	1735.95	146.09	3.5708	3.5708
chr8:84431215-84431246	139.22	89.49	0.637568	0.637568				chr24:38881966-38881989	31.25	146	-2.22404	2.22404
chr1:161269973-161270683	139.13	35.76	1.96001	1.96001				chr7:31682361-31682384	1.52	146	-6.58575	6.58575
chr6:54624713-54624862	138.67	1367.59	-3.30191	3.30191				chr17:31551840-31551869	87.16	145.97	-0.743934	0.743934
chr23:967581-967771	138.49	97.38	0.508084	0.508084				chr28:1966978-1967040	0	144.85	-100	100
chr3:19430074-19430474	138.26	20.3	2.76783	2.76783				chr2:74400260-74400313	27.83	144.8	-2.37935	2.37935
chr13:19505355-19505431	138.18	217.18	-0.652342	0.652342				chr16:59635957-59635984	21.42	144.51	-2.75414	2.75414
chr8:8772102-8772127	138.12	40.4	1.7735	1.7735				chr7:82050127-82050184	212.03	144.49	0.553299	0.553299
chr14:2839374-2839518	138.04	18.73	2.88166	2.88166				chr17:73344701-73344725	117.65	144.04	-0.291968	0.291968
chr3:68345595-68345649	138.01	178.97	-0.374945	0.374945				chr1:110456131-110456165	21.53	144.03	-2.74195	2.74195
chr23:27541083-27541198	137.73	26.18	2.39531	2.39531				chr21:56013461-56013490	43.28	144	-1.7343	1.7343
chr26:13891686-13891718	137.43	98.61	0.478891	0.478891				chr23:39910900-39910935	171.59	143.87	0.2542	0.2542
chrUn:45808745-45808772	137.25	120.96	0.182276	0.182276				chr10:5307057-5307082	92.9	142.79	-0.620144	0.620144
chr4:106860844-106860941	137.18	372.83	-1.44245	1.44245				chr30:5709869-5709900	0.59	142.25	-7.9135	7.9135
chr20:3459589-3459617	137.11	15.95	3.10371	3.10371				chr1:136382024-136382057	0	142.21	-100	100
chr7:70949841-70950000	136.96	41.54	1.72118	1.72118				chr2:2801527-2801551	148.3	142.12	0.061409	0.061409
chr15:16888158-16888194	136.67	301.96	-1.14366	1.14366				chr18:39141598-39141624	26.49	141.63	-2.41861	2.41861
chr6:16238007-16238033	136.05	467.7	-1.78145	1.78145				chr18:32304658-32304686	436.04	141.27	1.62601	1.62601
chrUn:31491430-31491499	135.97	11.14	3.60947	3.60947				chr6:22241751-22241783	0	141.21	-100	100
chr24:34561183-34561250	135.87	20.23	2.74766	2.74766				chr13:6249392-6249423	124.92	141.16	-0.176327	0.176327
chr13:26972366-26972774	135.8	5.55	4.61285	4.61285				chr14:32259951-32259980	128.2	141	-0.137299	0.137299
chr23:8433114-8438333	135.49	18.24	2.89301	2.89301				chr8:83118538-83118564	24.5	140.59	-2.52064	2.52064
chr1:126304250-126304276	135.4	63.74	1.08696	1.08696				chr12:13772286-13772319	83.13	140.15	-0.753531	0.753531
chrX:40233988-40234144	135.27	21.17	2.67575	2.67575				chr2:17875168-17875266	24.53	139.81	-2.51085	2.51085
chrX:89259070-89259095	135.22	19.19	2.81688	2.81688				chr10:71002483-71002511	21.6	139.48	-2.69096	2.69096
chrX:123043457-123043514	135.18	119.32	0.180046	0.180046				chr17:66407798-66407826	781.41	139.17	2.48923	2.48923
chr18:62988640-62988698	134.79	90.12	0.580794	0.580794				chr5:60631991-60632018	24.21	139.16	-2.52307	2.52307
chr15:62996013-62996047	134.65	170.24	-0.338356	0.338356				chr17:72801709-72801747	48.6	139.01	-1.51616	1.51616
chr24:5403368-5403644	134.63	26.69	2.33463	2.33463				chr3:63702606-63702639	0	138.97	-100	100
chr7:711394-711939	134.48	20.64	2.70388	2.70388				chr4:90938006-90938075	178.03	138.39	0.363381	0.363381
chrUn:51826058-51830575	134.28	13.24	3.34227	3.34227				chr28:42924048-42924072	2.19	138.36	-5.98135	5.98135
chr24:34555240-34555388	134.24	24.89	2.43118	2.43118				chr3:1979551-1979578	7.12	138.34	-4.2802	4.2802
chr2:41095381-41095415	133.91	3.02	5.47057	5.47057				chr3:109556109-109556134	12.24	138.07	-3.49572	3.49572
chr2:9356126-9356174	133.9	124.87	0.100729	0.100729				chrX:54991588-54991611	0	138	-100	100
chr12:11239317-11239424	133.1	1243.51	-3.22384	3.22384				chr19:8002906-8002930	76.01	137.28	-0.85286	0.85286
chr7:2713459-2713548	132.09	100.07	0.400512	0.400512				chr8:23400643-23400668	19.88	136.91	-2.78384	2.78384
chrUn:48675020-48675160	132.08	1.55	6.413	6.413				chr28:27261783-27261813	153.7	136.64	0.169737	0.169737
chr1:36484077-36484111	131.66	123.93	0.0872916	0.0872916				chr27:5203904-5203979	33.45	136.55	-2.02935	2.02935
chr2:68655735-68655779	131.38	35.32	1.89519	1.89519				chr19:18560094-18560120	8.45	136.3	-4.01169	4.01169
chr12:11355244-11355439	131.32	22.95	2.51652	2.51652				chr17:70712416-70712454	0.47	136.13	-8.17811	8.17811
chr23:38470416-38470550	130.96	155.2	-0.245002	0.245002				chr1:28250398-28250422	46.39	136.12	-1.55299	1.55299
chr17:69674423-69674447	130.85	112.34	0.220042	0.220042				chr1:147040165-147040224	0.47	136.07	-8.17747	8.17747
chr13:19566797-19567826	130.58	116.3	0.167083	0.167083				chr1:172659283-172659381	37.92	135.62	-1.83854	1.83854
chr24:34539110-34539299	130.5	23.78	2.45623	2.45623				chr28:15262190-15262222	0	135.55	-100	100
chr2:32261809-32261842	130.11	4.07	4.99856	4.99856				chr1:105197095-105197150	0	135.52	-100	100
chr3:22929570-22929718	130.03	36.21	1.84438	1.84438				chr1:29907760-29907801	393.22	134.98	1.54259	1.54259
chr11:33538900-33538929	129.99	206.37	-0.666833	0.666833				chr14:42145592-42145620	69.3	134.93	-0.961284	0.961284
chr26:9972791-9972829	129.76	64.57	1.00691	1.00691				chr20:21809872-21809897	32.14	134.77	-2.06806	2.06806
chr5:48395684-48395709	129.75	0	100	100				chr6:79501592-79501640	69.04	134.72	-0.96446	0.96446
chr28:35682926-35683049	129.74	24.45	2.40772	2.40772				chr18:53806410-53806498	439.15	134.44	1.70775	1.70775
chr5:21958056-21958088	129.64	126.51	0.0352595	0.0352595				chr10:82758385-82758413	4.93	134.03	-4.76482	4.76482
chr8:13809481-13809629	129.16	118.46	0.124759	0.124759				chr15:16816571-16816613	180.38	134.02	0.428591	0.428591
chrUn:46593055-46597580	129.06	12.97	3.31479	3.31479				chr15:81929225-81929537	249.6	133.75	0.900079	0.900079
chr7:36710054-36710104	128.79	11.8	3.44816	3.44816				chr23:20950297-20950324	0	133.75	-100	100
chr2:69753656-69753688	128.73	64.55	0.995859	0.995859				chr2:26764438-26764479	26.54	133.65	-2.33222	2.33222
chr8:6036521-6036597	128.52	45.79	1.48889	1.48889				chr14:15731618-15731663	50.26	133.09	-1.40492	1.40492
chr1:115552234-115552308	128.49	15.72	3.03098	3.03098				chr11:9636272-9636305	14.74	133.07	-3.17438	3.17438
chr1:161247664-161247842	128.36	31.5	2.02677	2.02677				chr1:164778220-164778254	0	133.04	-100	100
chr10:7251398-7251438	128.31	51.55	1.31559	1.31559				chr27:28017492-28017519	21.79	132.83	-2.60784	2.60784
chr14:32259951-32259980	128.2	141	-0.137299	0.137299				chr23:37690017-37690045	52.96	132.79	-1.32617	1.32617
chr29:11248559-11248586	127.98	171.18	-0.419596	0.419596				chr24:1994069-1994097	38.36	132.75	-1.79104	1.79104
chr23:10403507-10403555	127.98	14.29	3.16284	3.16284				chr16:21063913-21063938	43.73	132.69	-1.60136	1.60136
chr19:54197185-54197311	127.82	266.3	-1.05894	1.05894				chr4:47614311-47614336	0	132.69	-100	100
chr3:35101306-35101921	127.77	64.56	0.984837	0.984837				chr27:9732362-9732388	0	132.56	-100	100
chr31:7085418-7085755	127.22	69.48	0.872656	0.872656				chr24:34253115-34253143	0	132.55	-100	100
chr28:38125144-38125947	127.11	21.36	2.57309	2.57309				chr15:64337050-64337084	189.56	132.41	0.517642	0.517642
chr14:88368439-88368612	126.83	36.32	1.80406	1.80406				chrX:62517651-62517687	50.47	132.39	-1.3913	1.3913
chr2:96558717-96558824	126.74	155.79	-0.297731	0.297731				chr19:39086232-39086386	115.57	132.06	-0.192427	0.192427
chr20:42607742-42607772	126.71	83.64	0.599265	0.599265				chr18:15131663-15131687	3.8	131.92	-5.11752	5.11752
chr18:77931196-77931243	126.29	84.25	0.583992	0.583992				chr20:50678980-50679027	182	131.83	0.46526	0.46526
chr2:73250466-73250585	126.26	24.68	2.35498	2.35498				chrUn:48102777-48103005	26.3	131.62	-2.32324	2.32324
chr6:60587386-60587415	125.97	57.33	1.13572	1.13572				chr4:23517750-23517778	26.11	131.6	-2.33349	2.33349
chr8:13810290-13810441	125.92	116.16	0.116394	0.116394				chr13:27458036-27458119	39.61	131.28	-1.72871	1.72871
chr24:11493374-11493419	125.4	17.15	2.87026	2.87026				chr15:8064514-8064565	115.75	131.22	-0.180975	0.180975
chr23:6432107-6432363	125.19	19.69	2.66858	2.66858				chr27:9446721-9446759	0	130.79	-100	100
chr4:31817512-31817536	125.05	10.56	3.56582	3.56582				chr26:6405815-6405842	224.63	130.43	0.784275	0.784275
chr13:6249392-6249423	124.92	141.16	-0.176327	0.176327				chr4:78994450-78994475	50.16	130.11	-1.37512	1.37512
chr25:31580347-31580561	124.64	20.27	2.62035	2.62035				chr5:46207464-46207499	142.17	129.92	0.129994	0.129994
chr30:18405110-18405138	124.49	201.14	-0.69217	0.69217				chr18:5094049-5094180	75.8	129.78	-0.775798	0.775798
chr25:36505512-36505541	124.4	100.29	0.310809	0.310809				chr1:173636147-173636180	271.51	129.77	1.06505	1.06505
chr1:17171753-17171781	124.23	177.36	-0.513667	0.513667				chr28:36708120-36708146	464.74	129.56	1.8428	1.8428
chr6:80025746-80025778	124.22	65	0.934386	0.934386				chr21:8908088-8908113	18.54	129.44	-2.80357	2.80357
chr10:21685037-21685270	123.95	23.56	2.39535	2.39535				chr11:5623018-5623095	15.46	129.03	-3.06109	3.06109
chr11:53509388-53509421	123.88	796.62	-2.68495	2.68495				chr20:28220005-28220028	6.09	129	-4.40479	4.40479
chr1:121249927-121249953	123.73	28.59	2.11361	2.11361				chr15:62086434-62086459	25.67	128.92	-2.32832	2.32832
chrX:123229555-123229609	123.66	109.95	0.169531	0.169531				chr14:50518431-50518466	20.08	128.72	-2.68041	2.68041
chr2:12353151-12353253	123.15	80.9	0.606205	0.606205				chr1:53275316-53275349	6.67	128.5	-4.26794	4.26794
chr20:29641802-29641890	122.76	19.47	2.65652	2.65652				chr28:18682059-18682094	7.97	128.32	-4.00902	4.00902
chr9:12839607-12839659	122.42	190.61	-0.638785	0.638785				chr28:38121996-38124358	388.57	128.27	1.59899	1.59899
chr17:14211296-14211323	122.3	0	100	100				chr11:60639441-60639468	0	128.14	-100	100
chr24:5957662-5957740	122.19	15.71	2.95937	2.95937				chr16:28558054-28558082	27.45	127.6	-2.21675	2.21675
chr13:19456677-19456793	121.83	8.92	3.77168	3.77168				chr1:167379752-167379781	35.39	127.53	-1.84942	1.84942
chr17:38485136-38485166	121.8	116.71	0.061586	0.061586				chr4:30915822-30915854	16.88	127.18	-2.91349	2.91349
chr11:19630093-19630300	121.65	36.2	1.74867	1.74867				chr2:54496634-54496662	33.3	127.07	-1.93203	1.93203
chr1:62917889-62917926	121.58	207.67	-0.772387	0.772387				chrX:91179633-91179752	50.67	126.98	-1.3254	1.3254
chr18:36596851-36596879	121.47	49.86	1.28465	1.28465				chr24:34137939-34137964	30.76	126.96	-2.04525	2.04525
chr14:2835851-2836048	120.59	22.65	2.41253	2.41253				chr3:70798942-70798966	88.46	126.76	-0.519002	0.519002
chr22:6145299-6145894	120.46	22.5	2.42056	2.42056				chr3:23666402-23666428	15.59	126.59	-3.02147	3.02147
chr5:36033238-36033318	120.2	81.14	0.566952	0.566952				chr18:60038941-60038974	49.91	126.53	-1.34208	1.34208
chr15:67659500-67659578	120.08	33.96	1.82209	1.82209				chr5:21958056-21958088	129.64	126.51	0.0352595	0.0352595
chr8:80553755-80553803	119.92	125.88	-0.0699768	0.0699768				chr22:22417850-22417881	0	126.34	-100	100
chr31:16520200-16521489	119.64	65.24	0.874871	0.874871				chrUn:10923724-10923759	240.07	126.03	0.929688	0.929688
chr30:16136642-16136671	119.61	11.67	3.35746	3.35746				chr8:80553755-80553803	119.92	125.88	-0.0699768	0.0699768
chrX:123852790-123852850	119.4	105.12	0.183766	0.183766				chr11:32098144-32098173	1.83	125.37	-6.0982	6.0982
chr7:14589648-14589678	119.38	79.13	0.593264	0.593264				chr28:3702720-3702812	166.25	125.26	0.408429	0.408429
chr23:509540-510710	118.94	15.79	2.91315	2.91315				chr7:20101184-20101217	336.58	125.12	1.42764	1.42764
chr14:63338135-63338164	118.92	0	100	100				chr21:2525588-2525677	653.33	125.11	2.38461	2.38461
chr10:73580883-73580927	118.77	149.14	-0.328497	0.328497				chr7:541073-541099	118.63	124.94	-0.0747665	0.0747665
chr30:20619072-20619102	118.75	151.82	-0.354434	0.354434				chr2:9356126-9356174	133.9	124.87	0.100729	0.100729
chr6:65921054-65921079	118.68	5.69	4.3825	4.3825				chr10:22934077-22935363	190.59	124.84	0.610392	0.610392
chr7:541073-541099	118.63	124.94	-0.0747665	0.0747665				chr6:9240601-9240630	55.17	124.49	-1.17407	1.17407
chr11:19977699-19977838	118.06	64.09	0.881349	0.881349				chr3:81618937-81618967	41.9	124.32	-1.56904	1.56904
chr3:46939639-46939664	118.03	68.12	0.793003	0.793003				chr1:36484077-36484111	131.66	123.93	0.0872916	0.0872916
chr13:39621857-39621931	117.95	13.84	3.09126	3.09126				chr7:57996132-57996163	0	123.88	-100	100
chr13:39631042-39631116	117.95	13.84	3.09126	3.09126				chr22:39267356-39267383	71.83	123.43	-0.781035	0.781035
chr28:35216071-35216263	117.67	35.83	1.71551	1.71551				chr17:12702452-12702479	77.95	123.27	-0.661201	0.661201
chr17:73344701-73344725	117.65	144.04	-0.291968	0.291968				chr19:48397180-48397811	192.4	122.79	0.647916	0.647916
chr25:31571391-31571529	117.5	27.19	2.11151	2.11151				chr1:162845208-162845243	75.52	122.38	-0.696437	0.696437
chr11:24831600-24831770	116.63	28.93	2.0113	2.0113				chrX:117164932-117164964	2.02	122.35	-5.92051	5.92051
chr20:29639598-29639719	116.54	33.03	1.81898	1.81898				chr21:26853205-26853235	0	121.97	-100	100
chr21:2534201-2534343	116.54	29.44	1.98498	1.98498				chr16:45929695-45929843	84.2	121.9	-0.533806	0.533806
chrUn:53430762-53430819	116.33	6.05	4.26514	4.26514				chr25:7813469-7813501	22.89	121.63	-2.40971	2.40971
chr1:145870083-145870170	116.27	15.82	2.87766	2.87766				chr14:93314788-93314918	69.61	121.52	-0.803827	0.803827
chr5:13510399-13510466	116.17	22.44	2.37209	2.37209				chr24:3956226-3956253	40.25	121.5	-1.5939	1.5939
chr2:21136542-21136591	116.01	24.16	2.26356	2.26356				chr11:54897913-54897941	22.28	121.21	-2.44369	2.44369
chr1:161242775-161242962	116	25.68	2.17541	2.17541				chr20:39507634-39507661	0	121.14	-100	100
chr8:15027759-15027783	115.82	39.96	1.53526	1.53526				chrUn:45808745-45808772	137.25	120.96	0.182276	0.182276
chr15:8064514-8064565	115.75	131.22	-0.180975	0.180975				chr5:55217996-55218024	107.79	120.9	-0.165591	0.165591
chr5:47362350-47362429	115.69	36.18	1.677	1.677				chr18:11303859-11303885	22.92	120.74	-2.39722	2.39722
chr19:39086232-39086386	115.57	132.06	-0.192427	0.192427				chr24:42793034-42793059	51	120.7	-1.24286	1.24286
chr5:16885673-16885702	115.44	14.5	2.99302	2.99302				chr27:24788221-24788245	47.85	120	-1.32644	1.32644
chr8:22013329-22013493	115.42	19.13	2.59298	2.59298				chr1:178475816-178475841	0	119.54	-100	100
chr23:8710876-8711100	115.31	20.37	2.501	2.501				chr21:45808534-45808564	0	119.45	-100	100
chr14:39539310-39539339	115.18	510.76	-2.14876	2.14876				chr18:74142688-74142714	590.73	119.44	2.30621	2.30621
chr1:161239833-161239936	115.17	26.74	2.10669	2.10669				chrX:123043457-123043514	135.18	119.32	0.180046	0.180046
chr14:1287224-1287300	115.07	13.61	3.07977	3.07977				chr5:51448437-51448490	100.79	119.27	-0.242879	0.242879
chr20:49466290-49466319	115.06	467.37	-2.02218	2.02218				chr9:42522114-42522190	11.2	119.17	-3.41145	3.41145
chr2:48153805-48154817	115.05	25.96	2.1479	2.1479				chr26:18439396-18439434	19.55	118.95	-2.60511	2.60511
chr13:39599556-39599632	114.97	13.48	3.09237	3.09237				chr9:14692519-14692558	34.56	118.89	-1.78245	1.78245
chr13:39613095-39613171	114.96	13.48	3.09224	3.09224				chr8:13809481-13809629	129.16	118.46	0.124759	0.124759
chr13:39635290-39635366	114.96	13.48	3.09224	3.09224				chr1:173787006-173787046	48.24	118.41	-1.29549	1.29549
chr12:25651984-25655553	114.84	80.9	0.505414	0.505414				chr27:15570420-15570445	0	118.02	-100	100
chr6:69291590-69292075	114.74	23.17	2.30804	2.30804				chr4:94668796-94668852	86.88	118.01	-0.441813	0.441813
chr14:22020173-22021449	114.67	20.67	2.47188	2.47188				chr25:36801881-36801910	522.09	117.7	2.14918	2.14918
chr29:6347742-6347826	114.51	76.83	0.575732	0.575732				chr7:9984437-9984504	0	117.69	-100	100
chr28:38080814-38080929	114.51	17.66	2.69692	2.69692				chr10:68096970-68096995	0.7	117.5	-7.39109	7.39109
chr5:25874819-25874871	114.17	38.71	1.56041	1.56041				chr14:2718453-2718482	0	117.47	-100	100
chrX:24194967-24195042	113.66	74.85	0.60265	0.60265				chr15:23239858-23239883	24.59	117.28	-2.25381	2.25381
chr23:9351766-9356292	113.62	15.32	2.89073	2.89073				chr3:110874585-110874627	0.55	117.25	-7.73594	7.73594
chr17:80474773-80474904	113.55	59.87	0.923423	0.923423				chr22:23974634-23974662	524.9	117.16	2.16356	2.16356
chrX:41821833-41821860	113.54	82.33	0.463711	0.463711				chr26:24420460-24420486	2.82	117.11	-5.37603	5.37603
chr22:30937585-30937675	113.46	31.21	1.8621	1.8621				chr23:49301928-49301972	47.9	116.87	-1.28681	1.28681
chr11:20037665-20037742	113.43	40.85	1.47339	1.47339				chr17:38485136-38485166	121.8	116.71	0.061586	0.061586
chr16:42530501-42530526	113.39	114.42	-0.0130458	0.0130458				chr27:24227206-24227238	2.84	116.7	-5.36077	5.36077
chr28:42674440-42674468	113.23	20.86	2.44045	2.44045				chr14:1262034-1262088	41.12	116.65	-1.50427	1.50427
chr1:113120072-113120099	113.04	12.39	3.18959	3.18959				chr13:19566797-19567826	130.58	116.3	0.167083	0.167083
chr1:161255052-161255171	113.02	27.42	2.04328	2.04328				chr14:91689109-91689137	0	116.28	-100	100
chrUn:7436490-7436522	112.63	67.53	0.737991	0.737991				chr8:13810290-13810441	125.92	116.16	0.116394	0.116394
chrUn:9062312-9062344	112.63	67.53	0.737991	0.737991				chr15:83084130-83084271	22.57	116.13	-2.36326	2.36326
chr2:25901586-25902250	112.57	27.65	2.02547	2.02547				chr1:9719333-9719373	4.18	116.04	-4.79498	4.79498
chr20:29638584-29638722	112.38	33.96	1.72648	1.72648				chr27:37372347-37373222	16.76	115.97	-2.79066	2.79066
chrX:7930690-7930718	112.21	157.07	-0.485206	0.485206				chr11:22833996-22834020	68.79	115.48	-0.747372	0.747372
chr13:39625860-39625938	112.06	13.14	3.09223	3.09223				chr6:78715749-78715790	161.79	115.07	0.491611	0.491611
chrX:46750241-46750267	111.91	0	100	100				chr3:9413025-9413081	21.48	114.99	-2.42044	2.42044
chr12:24166650-24167712	111.88	22.63	2.30564	2.30564				chr5:29441768-29441793	155.21	114.74	0.435853	0.435853
chr11:15045240-15045375	111.64	14.26	2.96881	2.96881				chr14:91895313-91895347	15.48	114.66	-2.88888	2.88888
chr2:70978417-70978445	111.56	165.41	-0.568227	0.568227				chr21:50316974-50317000	0.71	114.57	-7.33419	7.33419
chr25:9353829-9353882	111.52	634.2	-2.50764	2.50764				chr1:158743365-158743396	0	114.55	-100	100
chr20:16585041-16585142	111.46	32.81	1.76432	1.76432				chr14:10413052-10413075	6.85	114.5	-4.0631	4.0631
chr25:38391853-38392009	111.4	14.24	2.96773	2.96773				chr10:37062980-37063005	61.53	114.46	-0.895482	0.895482
chr1:161275165-161275873	111.24	15.7	2.82484	2.82484				chr16:42530501-42530526	113.39	114.42	-0.0130458	0.0130458
chr11:21102290-21102394	111.1	20.88	2.41167	2.41167				chr1:29047590-29047616	11.77	114.4	-3.2809	3.2809
chr21:2490849-2490879	111.02	84.29	0.397386	0.397386				chr20:47701763-47701860	107.79	114.39	-0.0857376	0.0857376
chr21:2711184-2711214	111.02	84.29	0.397386	0.397386				chr8:85307241-85307276	110.34	114.29	-0.0507433	0.0507433
chr21:2711252-2711282	111.02	84.29	0.397386	0.397386				chr5:91319348-91319424	14.95	114.22	-2.9336	2.9336
chr21:2711387-2711417	111.02	84.29	0.397386	0.397386				chr8:6042490-6042514	18.67	113.88	-2.60872	2.60872
chr31:4776581-4776605	110.72	317.78	-1.52111	1.52111				chr6:55485942-55485968	24.27	113.85	-2.22989	2.22989
chr28:41197946-41198056	110.71	90.91	0.284275	0.284275				chr14:30693212-30693241	37.31	113.57	-1.60595	1.60595
chr26:4622306-4622335	110.7	8.1	3.77259	3.77259				chr22:46964036-46964065	22.09	113.53	-2.36161	2.36161
chr22:39509216-39509331	110.63	12.09	3.19386	3.19386				chr21:5601036-5601060	0	113.44	-100	100
chr8:85307241-85307276	110.34	114.29	-0.0507433	0.0507433				chr18:11673740-11673774	0.13	113.41	-9.76882	9.76882
chr1:56664242-56664266	110.31	585.6	-2.40835	2.40835				chr13:39906956-39907037	5.29	113.35	-4.42137	4.42137
chr19:57118730-57118762	110.16	20.95	2.39458	2.39458				chr26:38971130-38971155	0	113.08	-100	100
chr7:70950592-70950697	109.79	18.33	2.58247	2.58247				chr17:7042028-7042142	43.12	113.05	-1.39053	1.39053
chr10:44730870-44730894	109.64	1.92	5.83552	5.83552				chr25:19050068-19050096	11.99	113	-3.23642	3.23642
chr29:20283889-20283949	109.48	19.83	2.46491	2.46491				chr2:112978084-112978109	8.46	112.96	-3.73901	3.73901
chr20:24678170-24678250	109.39	13.33	3.03673	3.03673				chr9:1188770-1188799	102.94	112.93	-0.133625	0.133625
chr5:47579307-47579367	109.32	29.2	1.90452	1.90452				chr4:15611072-15611208	30.78	112.62	-1.8714	1.8714
chr13:24221318-24221379	109.24	23.75	2.2015	2.2015				chr17:69674423-69674447	130.85	112.34	0.220042	0.220042
chr3:19422628-19423058	109.09	10.73	3.3458	3.3458				chr20:38683275-38683303	25.49	112.22	-2.13833	2.13833
chrX:14103176-14103206	108.8	0	100	100				chr17:48049527-48049555	0	112.1	-100	100
chr23:1002893-1003031	108.66	60.94	0.83436	0.83436				chr21:51730457-51730482	26.16	111.96	-2.09755	2.09755
chr1:123398137-123398189	108.53	20.68	2.39179	2.39179				chr6:26016552-26016579	199.84	111.86	0.837151	0.837151
chr27:24165792-24165826	108.43	255.91	-1.23887	1.23887				chr10:51918413-51918440	39.21	111.75	-1.51098	1.51098
chrX:123791936-123792114	108.38	96.93	0.161083	0.161083				chr17:28585941-28585967	35.62	111.68	-1.64861	1.64861
chr11:29529606-29529634	108.3	50.34	1.10526	1.10526				chr8:9267543-9267570	16.28	111.61	-2.77729	2.77729
chr14:86786167-86786192	108.24	63.69	0.765095	0.765095				chr19:37445420-37445443	90.18	111.5	-0.306164	0.306164
chr8:6029387-6029444	108.15	13.55	2.99667	2.99667				chr19:21322366-21322477	84.58	111.49	-0.398526	0.398526
chr5:13509326-13509401	107.99	39.91	1.43608	1.43608				chr4:33234872-33234896	0	111.12	-100	100
chr22:9655814-9655844	107.91	67.96	0.667071	0.667071				chr3:12669837-12669864	15.06	111.07	-2.88268	2.88268
chr20:47701763-47701860	107.79	114.39	-0.0857376	0.0857376				chr24:27950132-27950155	43.38	111	-1.35546	1.35546
chr5:55217996-55218024	107.79	120.9	-0.165591	0.165591				chr5:17502027-17502052	4.95	110.58	-4.48152	4.48152
chr22:5193797-5193831	107.78	384.06	-1.83324	1.83324				chrX:56048752-56048777	21.04	110.38	-2.39127	2.39127
chr11:24839398-24839562	107.65	26.37	2.02938	2.02938				chr16:7019465-7019568	395.51	110.14	1.84438	1.84438
chr26:9349095-9349148	107.63	371.83	-1.78856	1.78856				chr11:47058666-47058691	6.67	110.08	-4.04472	4.04472
chr6:19807853-19807994	107.58	20.7	2.37771	2.37771				chrX:123229555-123229609	123.66	109.95	0.169531	0.169531
chrUn:69982111-69982152	107.48	10.83	3.31096	3.31096				chr30:4284121-4284151	27.57	109.9	-1.99502	1.99502
chr12:25650514-25651969	107.18	97.57	0.135526	0.135526				chr20:31394199-31394330	15.47	109.88	-2.82838	2.82838
chr12:6703665-6703700	106.95	3.4	4.97526	4.97526				chr31:20346251-20346284	61.92	109.53	-0.822849	0.822849
chr1:161240043-161240372	106.9	30.74	1.79807	1.79807				chr4:94524647-94524682	13.56	109.31	-3.011	3.011
chr20:37202506-37202666	106.77	16.79	2.66883	2.66883				chr2:27435672-27435812	14.79	109.3	-2.8856	2.8856
chr23:42835026-42835053	106.7	11.62	3.19888	3.19888				chr3:49084583-49084627	41.73	109.17	-1.38742	1.38742
chr25:21096662-21096694	106.68	152.3	-0.513626	0.513626				chr6:84070337-84070363	16.17	109.07	-2.75386	2.75386
chr2:58805575-58805601	106.62	355.3	-1.73656	1.73656				chr10:56015846-56015878	62.9	108.99	-0.793064	0.793064
chr5:58108729-58111206	106.57	15.8	2.7538	2.7538				chr21:40508995-40509052	10.76	108.99	-3.34045	3.34045
chr8:22005029-22005147	106.52	16.39	2.70024	2.70024				chr25:33254309-33254338	16.23	108.88	-2.746	2.746
chr2:63644342-63644381	106.01	3.94	4.74986	4.74986				chr30:3904003-3904031	15.14	108.66	-2.84338	2.84338
chr6:40039229-40039329	105.99	192.98	-0.864523	0.864523				chr8:36846465-36846494	29.58	108.63	-1.87673	1.87673
chr20:9113805-9113855	105.88	23.18	2.19148	2.19148				chr6:44301038-44301067	24.72	108.62	-2.13554	2.13554
chr31:10903535-10903565	105.76	42.92	1.30107	1.30107				chr1:31997808-31997834	45.11	108.59	-1.26737	1.26737
chr2:91407035-91407065	105.6	0	100	100				chr14:39679059-39679085	20.69	108.56	-2.39149	2.39149
chr11:26170386-26170609	105.51	10.37	3.34689	3.34689				chr28:33110448-33110517	0.03	108.48	-11.8202	11.8202
chr5:26058794-26061008	105.5	22.38	2.23696	2.23696				chr14:36042528-36042560	34.58	108.43	-1.64875	1.64875
chr19:34402327-34402367	105.49	600.4	-2.50882	2.50882				chr14:36034822-36034854	34.04	108.42	-1.67133	1.67133
chr13:20247663-20247970	105.09	11.66	3.17199	3.17199				chr14:36048150-36048182	34.04	108.42	-1.67133	1.67133
chr10:7162573-7162724	104.78	24.54	2.09416	2.09416				chr14:36055290-36055322	34.04	108.42	-1.67133	1.67133
chr2:83002628-83002718	104.77	3.14	5.06032	5.06032				chr14:36061827-36061859	34.04	108.42	-1.67133	1.67133
chr14:2836250-2836412	104.61	12.69	3.04326	3.04326				chr14:36073551-36073583	34.04	108.42	-1.67133	1.67133
chr14:18078605-18078638	104.55	48.7	1.1022	1.1022				chr14:36079887-36079919	34.04	108.42	-1.67133	1.67133
chr16:26441482-26441510	104.55	0	100	100				chr14:36086054-36086086	34.04	108.42	-1.67133	1.67133
chr5:60926093-60926119	104.48	65.26	0.678956	0.678956				chr14:36095301-36095333	34.04	108.42	-1.67133	1.67133
chr10:5457607-5457687	104.47	26.49	1.97957	1.97957				chr14:36106796-36106828	34.04	108.42	-1.67133	1.67133
chr10:7162379-7162511	104.22	19.99	2.38228	2.38228				chr14:36117170-36117202	34.04	108.42	-1.67133	1.67133
chr28:9205951-9205978	104.2	0	100	100				chr30:11154256-11154283	28.38	108.36	-1.93289	1.93289
chr11:15045843-15045986	104.07	14.14	2.8797	2.8797				chr3:49244535-49244560	38.9	108.25	-1.47652	1.47652
chr23:10349194-10353946	104.02	15.22	2.77282	2.77282				chr5:4500073-4500104	5.56	108.02	-4.28007	4.28007
chr30:17678883-17678913	103.99	0	100	100				chr3:71588542-71588565	9.13	108	-3.56427	3.56427
chr7:709732-709848	103.98	24.96	2.05862	2.05862				chr2:65737809-65737872	217.31	107.99	1.00886	1.00886
chrUn:36162909-36167432	103.57	11.23	3.20518	3.20518				chr24:6349101-6349128	56.3	107.89	-0.938354	0.938354
chr3:50762468-50762601	103.47	25.51	2.02008	2.02008				chr14:74040919-74040952	38.04	107.67	-1.50103	1.50103
chr24:34553455-34553616	103.36	16.53	2.64452	2.64452				chr5:28488635-28488659	13.58	107.52	-2.98505	2.98505
chrUn:24425598-24430121	103.22	11.19	3.20544	3.20544				chr3:34507061-34507094	173.68	107.48	0.692363	0.692363
chr25:16593631-16593655	103.19	47.36	1.12356	1.12356				chr13:29247946-29247983	74.04	107.45	-0.537289	0.537289
chr8:6046579-6046672	103.13	17.43	2.56482	2.56482				chr24:1647774-1647798	8.04	107.3	-3.73831	3.73831
chr7:48939183-48939477	103.07	33.91	1.60384	1.60384				chr26:39418448-39418476	68.77	107.1	-0.639107	0.639107
chr1:121108165-121108323	102.99	36.61	1.49219	1.49219				chr13:24998857-24998920	60.51	107.03	-0.82277	0.82277
chr9:1188770-1188799	102.94	112.93	-0.133625	0.133625				chr7:30253468-30253553	38.37	106.93	-1.47862	1.47862
chr8:6051351-6051435	102.76	22.81	2.17154	2.17154				chrX:83930033-83930243	172.19	106.77	0.689495	0.689495
chr9:7140904-7140939	102.58	166.01	-0.694521	0.694521				chr14:15284725-15284756	14.39	106.69	-2.89029	2.89029
chr5:45934054-45934088	102.26	76.09	0.426463	0.426463				chr9:56925002-56925026	6.85	106.48	-3.95833	3.95833
chr3:54575611-54575653	102.16	179.38	-0.812189	0.812189				chr2:46959064-46959093	62.36	106.4	-0.770805	0.770805
chr6:22739889-22739923	102.05	2.06	5.63049	5.63049				chr2:2388135-2388161	10.43	106.38	-3.35042	3.35042
chr25:31569748-31569859	101.94	22.77	2.16251	2.16251				chr10:26389978-26390004	33.48	106.08	-1.66378	1.66378
chr2:65735872-65735936	101.89	36.66	1.47473	1.47473				chr2:8644744-8644775	47.71	105.59	-1.14611	1.14611
chr22:19677423-19677578	101.81	25.75	1.98323	1.98323				chr18:22652772-22652977	677.8	105.4	2.68498	2.68498
chrX:123782598-123782649	101.67	89.39	0.185709	0.185709				chr17:26059291-26059343	156.16	105.32	0.568246	0.568246
chr2:59257874-59257930	101.62	0.01	13.3109	13.3109				chr24:38152095-38152132	200.32	105.16	0.92972	0.92972
chr3:35119631-35119785	101.4	20.61	2.29864	2.29864				chrX:123852790-123852850	119.4	105.12	0.183766	0.183766
chr10:7160820-7161309	101.22	11.63	3.12157	3.12157				chr25:31723917-31724038	263.86	105.02	1.32911	1.32911
chr3:4298218-4298244	101.2	5.56	4.18598	4.18598				chr7:19642944-19642974	66.61	104.84	-0.654379	0.654379
chr1:161240851-161240973	101.19	18.11	2.48221	2.48221				chr5:41434101-41434125	2.65	104.82	-5.30578	5.30578
chr12:21923621-21924186	101.08	31.8	1.6684	1.6684				chr11:32846425-32846586	26.54	104.67	-1.97961	1.97961
chr11:23571788-23571916	101.04	45.6	1.14782	1.14782				chr30:18062469-18062494	72.82	104.65	-0.523166	0.523166
chr26:7285070-7285100	100.95	0	100	100				chrX:84023651-84023863	170.08	104.64	0.700779	0.700779
chr19:45509445-45509511	100.9	40.2	1.32766	1.32766				chr23:23589692-23589720	16.8	104.55	-2.63766	2.63766
chr5:51448437-51448490	100.79	119.27	-0.242879	0.242879				chr9:32402316-32402344	41.28	104.41	-1.33875	1.33875
chr21:30414055-30414091	100.69	37.61	1.42073	1.42073				chr10:55135038-55135061	3.8	104	-4.77444	4.77444
chr22:7049642-7049697	100.67	10.09	3.31864	3.31864				chr8:87209328-87209351	2.28	104	-5.51141	5.51141
chr14:32599625-32599656	100.26	1066.58	-3.41117	3.41117				chr18:81257176-81257202	69.98	103.85	-0.569487	0.569487
chr5:916148-916174	100.22	296.22	-1.5635	1.5635				chr21:2523791-2523950	573.19	103.74	2.46604	2.46604
chr7:21577957-21578007	100.14	35.01	1.51618	1.51618				chr5:73000667-73000700	66.92	103.5	-0.629121	0.629121
chrX:81773268-81773434	100.05	54.44	0.877982	0.877982				chr22:1375596-1375654	453.06	103.42	2.13119	2.13119
chr24:34534093-34534277	99.96	15.79	2.66234	2.66234				chr8:68099348-68099376	56.17	103.16	-0.877012	0.877012
chrX:123048802-123048910	99.89	89.3	0.16168	0.16168				chr11:40603152-40603180	28.97	102.93	-1.82903	1.82903
chr25:38397643-38397802	99.48	21.96	2.17953	2.17953				chr5:37320409-37320438	19.58	102.77	-2.39197	2.39197
chr13:18986058-18986305	99.39	32.33	1.62023	1.62023				chr4:56773558-56773582	43.86	102.76	-1.2283	1.2283
chr19:54750044-54750073	99.36	94.17	0.0773976	0.0773976				chr9:51537702-51537746	0.02	102.76	-12.327	12.327
chr8:24494804-24494828	99.36	53.28	0.899071	0.899071				chr19:6093093-6093117	17.53	102.72	-2.55082	2.55082
chr11:1474933-1475515	99.07	35.24	1.49123	1.49123				chr29:2490013-2490048	0	102.64	-100	100
chr31:7558981-7559068	99.01	21.5	2.20324	2.20324				chr1:167592475-167592505	48.41	102.58	-1.08337	1.08337
chr4:18125325-18125626	98.94	20.85	2.24651	2.24651				chr21:21796405-21796434	51.92	102.53	-0.981684	0.981684
chr22:44952138-44953947	98.69	20.21	2.28783	2.28783				chr24:17789929-17789954	11.24	102.46	-3.18835	3.18835
chr15:38288531-38288687	98.5	56.76	0.795249	0.795249				chr30:7384713-7384870	7.18	102.06	-3.82929	3.82929
chr14:23059526-23059559	98.43	307.51	-1.64346	1.64346				chr25:20726959-20726982	5.33	102	-4.25829	4.25829
chr19:15591789-15591826	98.43	0	100	100				chr10:37641333-37641359	9.86	101.99	-3.3707	3.3707
chr20:29640698-29640793	98.17	14.31	2.77826	2.77826				chr6:10824163-10824191	10.52	101.81	-3.27467	3.27467
chr26:12444400-12444427	98.01	63.66	0.622542	0.622542				chr7:66221378-66221411	0	101.26	-100	100
chr20:10838288-10838314	97.95	409.33	-2.06315	2.06315				chr21:25013015-25013057	57.73	101.21	-0.809959	0.809959
chr24:10556746-10556770	97.95	8	3.61397	3.61397				chr3:74962273-74962307	6.52	101.09	-3.95462	3.95462
chr6:9558380-9558428	97.84	46.79	1.06422	1.06422				chr26:18935793-18935823	29.34	100.94	-1.78256	1.78256
chr13:18986709-18986832	97.83	33.68	1.53838	1.53838				chr4:37856879-37857149	23.06	100.52	-2.12402	2.12402
chr20:37205286-37205384	97.82	21.16	2.20879	2.20879				chr21:19700489-19700516	26.41	100.51	-1.92818	1.92818
chr23:6112498-6117334	97.77	14	2.80397	2.80397				chr19:29348099-29348136	19	100.47	-2.40269	2.40269
chr16:74996502-74997030	97.61	9.22	3.40419	3.40419				chr16:48031898-48031932	0	100.46	-100	100
chrUn:48675820-48675907	96.99	1.17	6.37326	6.37326				chr16:28343304-28343330	45.45	100.43	-1.14384	1.14384
chrX:93467621-93468237	96.81	20.05	2.27155	2.27155				chr25:36505512-36505541	124.4	100.29	0.310809	0.310809
chr1:161241841-161241987	96.75	15.49	2.64292	2.64292				chr7:2713459-2713548	132.09	100.07	0.400512	0.400512
chr10:21691269-21691401	96.72	17.53	2.46399	2.46399				chr31:8635423-8635452	0.63	100.03	-7.31087	7.31087
chr15:70453211-70453379	96.65	3.59	4.75071	4.75071				chr5:56217997-56218027	51.69	99.88	-0.950311	0.950311
chr3:81035372-81035402	96.57	232.4	-1.26696	1.26696				chr23:25075520-25075553	45.29	99.83	-1.14028	1.14028
chr6:69281108-69281164	96.54	8.3	3.53994	3.53994				chr13:26723060-26723087	14.44	99.73	-2.78796	2.78796
chr8:41464158-41464187	96.52	9.9	3.28533	3.28533				chr11:29469954-29469980	0	99.7	-100	100
chr28:38125957-38126004	96.49	17.19	2.48881	2.48881				chr22:26541081-26541105	52.05	99.64	-0.936827	0.936827
chr13:20245595-20246541	96.36	12.57	2.93845	2.93845				chr26:38040636-38040667	15.95	99.5	-2.64114	2.64114
chr2:42323129-42323603	96.27	49.55	0.958201	0.958201				chr11:15840518-15841045	173.3	99.25	0.804133	0.804133
chr9:4253799-4253850	96.01	7.75	3.63092	3.63092				chr27:26588224-26588262	0	99.23	-100	100
chr6:19796584-19796751	95.97	29.74	1.69018	1.69018				chr15:89501146-89501171	2.22	98.81	-5.47603	5.47603
chr2:110796805-110796856	95.96	1.95	5.62089	5.62089				chr20:27401909-27401989	170.1	98.79	0.783946	0.783946
chr27:18145091-18145114	95.89	21	2.19099	2.19099				chr26:13891686-13891718	137.43	98.61	0.478891	0.478891
chr2:90470014-90470037	95.89	7	3.77595	3.77595				chrUn:1296694-1296728	59.31	98.41	-0.73053	0.73053
chr22:7027991-7028120	95.79	12.17	2.97655	2.97655				chr28:1436230-1436260	4.51	98.31	-4.44614	4.44614
chr8:83564597-83564624	95.79	19.5	2.2964	2.2964				chr7:5522469-5522493	4.57	98	-4.42252	4.42252
chr16:7015090-7015305	95.63	25.65	1.8985	1.8985				chr1:53019452-53019512	33.67	97.77	-1.53793	1.53793
chr7:1229648-1229760	95.63	18.12	2.39988	2.39988				chr2:42453255-42453309	408.43	97.71	2.06351	2.06351
chr14:56183131-56183156	95.62	16.62	2.52439	2.52439				chr13:14202254-14202282	11.41	97.64	-3.09717	3.09717
chr12:11352145-11352266	95.5	10.85	3.13781	3.13781				chr4:4802083-4802111	22.2	97.59	-2.13617	2.13617
chr1:4149884-4150787	95.4	17.98	2.4076	2.4076				chr12:25650514-25651969	107.18	97.57	0.135526	0.135526
chr22:49275985-49276523	95.39	52.63	0.857953	0.857953				chr11:20125367-20125397	29.21	97.45	-1.7382	1.7382
chr6:35572833-35572884	95.31	147.27	-0.627764	0.627764				chr1:55638310-55638335	86.4	97.42	-0.173187	0.173187
chr4:72374880-72374913	95.26	636.23	-2.73961	2.73961				chr23:967581-967771	138.49	97.38	0.508084	0.508084
chr7:90607319-90607342	95.12	8	3.57168	3.57168				chr3:13443480-13443506	3.47	97.33	-4.80988	4.80988
chr6:54956158-54956190	95.03	0	100	100				chr21:4506521-4506602	167.49	97.32	0.783267	0.783267
chr6:19810330-19810427	95	23.56	2.01159	2.01159				chr10:72719107-72719188	167.46	97.3	0.783305	0.783305
chr23:5803410-5803729	94.55	9.6	3.29997	3.29997				chr1:40381964-40381992	56.61	97.27	-0.780938	0.780938
chr24:43783350-43783425	94.33	16.09	2.55155	2.55155				chrX:123791936-123792114	108.38	96.93	0.161083	0.161083
chr5:20942928-20942959	94.27	0	100	100				chr6:67620261-67620289	29.31	96.9	-1.7251	1.7251
chr14:70810420-70810450	94.26	0	100	100				chr20:31848341-31848369	0	96.59	-100	100
chr1:75533624-75533649	94.19	54.69	0.784297	0.784297				chrX:60961278-60961331	20.18	96.42	-2.25641	2.25641
chr1:161241350-161241503	94.17	11.76	3.00138	3.00138				chrX:54488619-54488645	0.68	96.33	-7.14631	7.14631
chr1:121092067-121092223	94.16	14.3	2.7191	2.7191				chr13:20942520-20942561	83.21	96.31	-0.210929	0.210929
chr13:25516390-25516539	94.15	441.4	-2.22905	2.22905				chr17:76994248-76994278	165.72	96.26	0.783739	0.783739
chrUn:54262545-54262599	94.03	0	100	100				chr19:11421601-11421642	26.76	96.2	-1.84596	1.84596
chr20:29645045-29645136	93.88	41.79	1.16766	1.16766				chr14:21857783-21857810	60.74	96.18	-0.66309	0.66309
chr16:4481007-4481222	93.77	11.83	2.98668	2.98668				chr2:13630260-13630329	193.54	96.06	1.01062	1.01062
chr14:5117851-5117885	93.65	0	100	100				chr28:5085791-5085816	14.37	96.04	-2.74058	2.74058
chr11:48051090-48051119	93.6	0	100	100				chr4:74700850-74700874	31.44	96	-1.61043	1.61043
chr11:19939522-19939710	93.58	58.85	0.669158	0.669158				chr2:6932383-6932406	0	96	-100	100
chr21:2526610-2526791	93.58	26.24	1.83443	1.83443				chr7:83149451-83149480	36.45	95.77	-1.39365	1.39365
chr11:19987499-19987687	93.56	58.79	0.670321	0.670321				chr9:41594691-41594718	0	95.71	-100	100
chr18:67444666-67444864	93.53	20.07	2.22039	2.22039				chr5:90120626-90120656	0	95.45	-100	100
chr21:33718627-33718672	93.45	0	100	100				chr2:29421317-29421344	6.85	95.36	-3.79921	3.79921
chr22:42679895-42679923	93.26	43.55	1.09859	1.09859				chr9:21442075-21442131	18.96	95.12	-2.32679	2.32679
chr8:6052487-6052624	93.23	43.98	1.08395	1.08395				chr20:53725064-53725088	4.38	95.08	-4.44014	4.44014
chr11:19620153-19620201	93.09	2.63	5.14549	5.14549				chr2:27481646-27481772	69.51	95.06	-0.451618	0.451618
chr10:5307057-5307082	92.9	142.79	-0.620144	0.620144				chr7:82490872-82490898	4.79	94.98	-4.30953	4.30953
chr11:19957173-19957378	92.8	59.71	0.636152	0.636152				chr1:99562587-99562615	19.02	94.93	-2.31935	2.31935
chr11:19962707-19962912	92.8	59.71	0.636152	0.636152				chr3:52564404-52564444	35.44	94.66	-1.41738	1.41738
chr28:43031286-43031310	92.67	0	100	100				chr23:965555-965733	151.03	94.56	0.675533	0.675533
chr8:22046625-22046677	92.65	13.13	2.81892	2.81892				chr3:55643429-55643461	43.54	94.56	-1.11889	1.11889
chrX:24306805-24306836	92.55	81.35	0.186091	0.186091				chr9:13698267-13698298	0	94.28	-100	100
chrX:40231137-40231335	92.51	8.34	3.47149	3.47149				chr19:54750044-54750073	99.36	94.17	0.0773976	0.0773976
chr1:172377071-172377199	92.22	68.61	0.426661	0.426661				chr4:95567026-95567060	18.07	94.09	-2.38044	2.38044
chr10:14604698-14605494	92.21	37.7	1.29036	1.29036				chr27:36217696-36217722	35.77	94.04	-1.39452	1.39452
chr13:39604570-39604644	92.11	11.2	3.03986	3.03986				chr1:161266368-161266603	254.48	93.99	1.43697	1.43697
chr25:31723635-31723801	92.1	41.65	1.14488	1.14488				chr17:28883938-28884015	44.97	93.96	-1.06308	1.06308
chrUn:29209161-29209205	91.84	17.3	2.40835	2.40835				chr5:44693503-44694064	82.45	93.93	-0.188067	0.188067
chr20:29641108-29641321	91.8	20.04	2.19561	2.19561				chrX:83816965-83817043	301.56	93.3	1.6925	1.6925
chr23:8067730-8067828	91.76	16.39	2.48505	2.48505				chr3:30056321-30056353	33.96	93.27	-1.45758	1.45758
chr6:29164646-29165986	91.36	21.54	2.08454	2.08454				chr14:19697840-19697874	556.77	93.03	2.58131	2.58131
chr20:53212650-53212709	91.08	475.57	-2.38445	2.38445				chr5:36146461-36146546	160.16	92.89	0.785919	0.785919
chr2:42353155-42353233	91.06	23.19	1.97331	1.97331				chr21:22593099-22593127	75.05	92.79	-0.306117	0.306117
chr15:50278091-50278124	91.04	31.91	1.51249	1.51249				chr7:55810387-55810416	0.01	92.68	-13.178	13.178
chr6:8669502-8669527	90.79	1	6.50446	6.50446				chr2:107917942-107917968	24.95	92.67	-1.89306	1.89306
chr1:30000437-30000460	90.56	11	3.04137	3.04137				chrX:69716901-69716926	54.43	92.56	-0.765987	0.765987
chr16:37244294-37244339	90.49	14.6	2.63179	2.63179				chr16:45927540-45927668	89.7	92.44	-0.0434093	0.0434093
chr13:26971920-26972302	90.48	4.12	4.45688	4.45688				chr29:29642686-29642724	230.61	92.39	1.31965	1.31965
chr30:24282320-24282355	90.41	32.67	1.46852	1.46852				chr3:66992255-66992281	5.27	92.37	-4.13155	4.13155
chr26:4791277-4791301	90.35	60.8	0.571453	0.571453				chr10:39687713-39687738	43.55	92.31	-1.08381	1.08381
chr1:70791816-70791991	90.35	8.66	3.38309	3.38309				chrX:6610096-6610140	0.3	92.22	-8.26397	8.26397
chr27:33351319-33351348	90.28	391.07	-2.11495	2.11495				chr2:65737351-65737385	309.03	92.15	1.74569	1.74569
chr1:12441206-12441231	90.27	0	100	100				chrX:59526394-59526420	19.7	92.13	-2.22548	2.22548
chr21:18348880-18348908	90.23	276.45	-1.61534	1.61534				chr2:65736967-65737011	284.46	92.08	1.62727	1.62727
chr19:37445420-37445443	90.18	111.5	-0.306164	0.306164				chr16:85675443-85675475	139.86	92.01	0.604121	0.604121
chr7:57371531-57371560	90.18	62.8	0.522043	0.522043				chr2:34053438-34053471	604.3	91.84	2.71807	2.71807
chr13:21742480-21746926	90.06	13.23	2.76707	2.76707				chr28:32703849-32703876	63.75	91.72	-0.524811	0.524811
chr7:707328-707448	90.03	57.3	0.651871	0.651871				chr20:29458849-29458875	41.6	91.7	-1.14034	1.14034
chr1:161240593-161240705	90.03	12.69	2.82671	2.82671				chr11:24837606-24837765	406.63	91.64	2.14967	2.14967
chr2:55969283-55969307	89.92	4.48	4.32707	4.32707				chr1:183218540-183218601	11.35	91.39	-3.00934	3.00934
chr16:45927540-45927668	89.7	92.44	-0.0434093	0.0434093				chr2:52589738-52589768	0	91.26	-100	100
chrUn:56912389-56912451	89.61	11.72	2.93469	2.93469				chr10:15659101-15659126	24.15	91.12	-1.91574	1.91574
chr11:32841891-32842099	89.55	477.77	-2.41555	2.41555				chr7:13466042-13466073	19.53	90.99	-2.22002	2.22002
chr18:31452802-31452953	89.52	10.8	3.05118	3.05118				chr28:41197946-41198056	110.71	90.91	0.284275	0.284275
chr8:22026557-22026738	89.49	15.78	2.50363	2.50363				chrUn:2669205-2669306	48.31	90.85	-0.911165	0.911165
chr23:6372152-6377159	89.39	13.29	2.74977	2.74977				chrX:8172107-8172134	0	90.82	-100	100
chr15:70806392-70806476	89.29	9.6	3.21739	3.21739				chr18:3904822-3904846	3.04	90.72	-4.89928	4.89928
chr15:62616122-62616151	89.21	29.37	1.60286	1.60286				chr5:79787388-79787413	9.5	90.7	-3.2551	3.2551
chr2:27531920-27532049	89.13	18.25	2.28801	2.28801				chr28:11005459-11005486	21.16	90.58	-2.09785	2.09785
chr28:15214765-15214793	89.05	23.43	1.92626	1.92626				chr9:14820306-14820331	14.75	90.54	-2.61784	2.61784
chr1:70798304-70799772	89.04	10.75	3.05012	3.05012				chr29:16847526-16847552	8.12	90.48	-3.47805	3.47805
chrUn:52675308-52676000	89.02	11.16	2.99579	2.99579				chr22:32024461-32024485	32.94	90.36	-1.45584	1.45584
chr13:10906906-10907077	88.97	15.56	2.51548	2.51548				chr10:19213615-19213758	21.38	90.25	-2.07767	2.07767
chr2:7426916-7427239	88.9	19.02	2.22467	2.22467				chr20:1046860-1046884	18.29	90.24	-2.30271	2.30271
chr2:44434851-44435032	88.86	23.08	1.94489	1.94489				chr18:62988640-62988698	134.79	90.12	0.580794	0.580794
chr12:32043910-32044280	88.79	12.68	2.80784	2.80784				chr20:62246134-62246161	22.67	90.04	-1.98978	1.98978
chr11:52332611-52332637	88.77	146.85	-0.726199	0.726199				chr9:21407936-21407963	85.65	89.98	-0.0711511	0.0711511
chr11:57863086-57863945	88.71	47.2	0.91031	0.91031				chr1:126160404-126160540	69.95	89.84	-0.361034	0.361034
chr7:710877-711015	88.7	18.67	2.24821	2.24821				chr7:73188235-73188272	0	89.7	-100	100
chr10:71790859-71790888	88.68	443.54	-2.32238	2.32238				chr18:76037772-76037801	247.84	89.63	1.46736	1.46736
chr20:33835397-33835992	88.64	38.78	1.19265	1.19265				chr8:84431215-84431246	139.22	89.49	0.637568	0.637568
chr6:19796272-19796502	88.52	35.63	1.31291	1.31291				chrX:123782598-123782649	101.67	89.39	0.185709	0.185709
chr2:42578326-42578488	88.47	33.04	1.42097	1.42097				chrX:123048802-123048910	99.89	89.3	0.16168	0.16168
chr3:70798942-70798966	88.46	126.76	-0.519002	0.519002				chr15:1194967-1195011	58.76	89.14	-0.601239	0.601239
chr1:150898539-150898563	88.43	290.4	-1.71543	1.71543				chr15:76313054-76313083	8.92	89.07	-3.31982	3.31982
chrX:119468146-119468209	88.38	530.42	-2.58534	2.58534				chr22:40991612-40991643	73.94	89.03	-0.267937	0.267937
chr2:119924765-119924790	88.21	42.46	1.05484	1.05484				chr16:17879617-17879651	146.79	89.02	0.721552	0.721552
chr2:67406310-67406334	88.21	4.67	4.23945	4.23945				chr26:39603980-39604006	0	88.78	-100	100
chr16:53996741-53996767	88.02	2.7	5.0268	5.0268				chr21:2676392-2676443	7.98	88.75	-3.47529	3.47529
chr6:19816714-19816918	87.89	67.78	0.374839	0.374839				chr14:61750141-61750174	54.7	88.58	-0.69544	0.69544
chr2:1819051-1819077	87.88	28.62	1.61851	1.61851				chr19:9543837-9543869	78.95	88.57	-0.165879	0.165879
chrX:27833608-27833643	87.83	80.94	0.117861	0.117861				chr2:42459534-42459714	311.45	88.52	1.81493	1.81493
chr2:107034756-107034792	87.81	3.84	4.51521	4.51521				chrX:31013610-31013634	11	88.5	-3.00817	3.00817
chr4:18777983-18778014	87.7	73.72	0.250521	0.250521				chr28:488602-488634	57.38	88.44	-0.624151	0.624151
chr31:3654897-3654921	87.67	208.36	-1.24892	1.24892				chrUn:15530890-15531235	29.31	88.39	-1.59249	1.59249
chr13:18986917-18987346	87.67	19.51	2.16787	2.16787				chrX:34968300-34968330	31.94	88.35	-1.46787	1.46787
chr7:49557800-49557972	87.67	16.64	2.39743	2.39743				chrUn:63404264-63404327	7.46	88.35	-3.56598	3.56598
chr24:7359645-7359671	87.65	342	-1.96417	1.96417				chr16:38994177-38994202	4	88.35	-4.46516	4.46516
chr17:60804216-60804246	87.63	66.52	0.397637	0.397637				chr8:32926514-32926542	0	88.34	-100	100
chr11:19972015-19972203	87.55	47.89	0.870383	0.870383				chr1:45236071-45236146	57.45	88.22	-0.618799	0.618799
chr24:34533079-34533305	87.55	22.68	1.94869	1.94869				chr24:2606739-2606774	0	88.22	-100	100
chr2:63826041-63826070	87.51	27	1.69649	1.69649				chr1:109242024-109242057	1.81	88.21	-5.60688	5.60688
chr12:32223966-32224018	87.48	29.49	1.56873	1.56873				chr9:68854233-68854261	0	88.21	-100	100
chr2:663302-663438	87.35	33.38	1.38782	1.38782				chr3:63378912-63378940	0	88.14	-100	100
chr2:44415437-44415538	87.19	9.47	3.20273	3.20273				chr26:40441989-40442032	6.9	88	-3.67284	3.67284
chr17:31551840-31551869	87.16	145.97	-0.743934	0.743934				chr16:56589721-56589755	0	87.97	-100	100
chr18:75985222-75985473	87.13	30.94	1.4937	1.4937				chr3:935689-935713	8.04	87.92	-3.45092	3.45092
chr2:50477608-50477633	87.04	37.98	1.19644	1.19644				chr11:10031882-10031910	0	87.79	-100	100
chr4:94668796-94668852	86.88	118.01	-0.441813	0.441813				chr7:36087022-36087049	37.17	87.71	-1.2386	1.2386
chr6:66318991-66319020	86.8	0	100	100				chr12:6191580-6191608	30.01	87.71	-1.5473	1.5473
chr6:19814722-19814834	86.72	50.56	0.778368	0.778368				chr24:17295356-17295385	12.54	87.7	-2.80604	2.80604
chr25:31579852-31580147	86.71	16.33	2.40867	2.40867				chr7:78694325-78694516	63.92	87.68	-0.45598	0.45598
chr11:36390750-36390787	86.62	51.58	0.747888	0.747888				chr2:96191693-96191720	28.81	87.66	-1.60535	1.60535
chr1:4154718-4155023	86.56	18.32	2.24028	2.24028				chr18:79639990-79640016	49.06	87.61	-0.836548	0.836548
chr3:1157101-1157133	86.5	0	100	100				chr9:22303757-22303789	16.67	87.41	-2.39054	2.39054
chr1:55638310-55638335	86.4	97.42	-0.173187	0.173187				chrX:9287365-9287410	77.69	87.36	-0.169244	0.169244
chr11:51310245-51310346	86.18	16.95	2.34607	2.34607				chr28:23817897-23817925	30.94	87.17	-1.49436	1.49436
chr1:5830977-5831002	86.17	37.3	1.20801	1.20801				chr5:42546834-42546861	16.22	87.11	-2.42506	2.42506
chr17:41902203-41902230	86.1	80.29	0.100793	0.100793				chr17:70700648-70700679	15.2	87.11	-2.51877	2.51877
chr14:91831928-91831963	85.98	255.22	-1.56967	1.56967				chr9:21824210-21824241	35.91	87	-1.27663	1.27663
chr3:2548617-2548642	85.85	27.73	1.63037	1.63037				chr9:70163411-70163449	44.31	86.92	-0.972056	0.972056
chr23:48450606-48450638	85.82	2.27	5.24055	5.24055				chr7:23286396-23286423	25.23	86.91	-1.78438	1.78438
chr5:28634001-28634027	85.76	0	100	100				chrUn:73089978-73091260	948.93	86.9	3.44887	3.44887
chr9:21407936-21407963	85.65	89.98	-0.0711511	0.0711511				chr14:23998211-23998237	19.42	86.89	-2.16165	2.16165
chr7:70953579-70954027	85.57	31	1.46484	1.46484				chr8:64412883-64412912	147.81	86.86	0.76698	0.76698
chr6:42887982-42888051	85.53	220.32	-1.3651	1.3651				chr28:7449993-7450032	7.7	86.83	-3.49526	3.49526
chr9:18949323-18949347	85.51	24	1.83306	1.83306				chr4:2655868-2655895	1.3	86.82	-6.06144	6.06144
chr29:21251407-21251431	85.41	79.44	0.104539	0.104539				chr1:161256372-161257658	329.81	86.56	1.92986	1.92986
chr29:9455487-9455515	85.41	1.69	5.65931	5.65931				chr9:58120430-58120455	8.31	86.54	-3.38045	3.38045
chr5:37650935-37650972	85.31	10.3	3.05007	3.05007				chr6:56707661-56707702	0	86.48	-100	100
chr24:11728499-11728525	85.16	74.35	0.195843	0.195843				chr3:64191677-64191704	8.18	86.31	-3.39935	3.39935
chr18:31472483-31472638	85.14	9.24	3.20387	3.20387				chrX:123774315-123774454	60.73	86.3	-0.506951	0.506951
chr13:8811597-8811786	85.02	54.12	0.65164	0.65164				chr1:1817695-1817725	156.22	86.29	0.856314	0.856314
chr26:17851882-17851915	84.89	83.04	0.0317882	0.0317882				chr28:17426882-17426911	49.73	86.28	-0.79491	0.79491
chr3:59637641-59637668	84.88	55.96	0.601029	0.601029				chr17:66315398-66315423	9.4	86.17	-3.19645	3.19645
chr4:44530469-44530517	84.83	27.89	1.60483	1.60483				chr5:47284801-47284831	48.19	86.03	-0.836106	0.836106
chr1:1458895-1459049	84.79	43.52	0.962216	0.962216				chr22:40807650-40807692	60.35	86.01	-0.511151	0.511151
chr6:19586226-19586253	84.78	0	100	100				chr21:25540826-25540862	11.17	85.82	-2.94168	2.94168
chr14:31695731-31695758	84.77	4.04	4.39113	4.39113				chr6:81726627-81726658	22.16	85.75	-1.95218	1.95218
chr19:21322366-21322477	84.58	111.49	-0.398526	0.398526				chr21:53858695-53858759	10.78	85.75	-2.99178	2.99178
chr15:82129036-82129065	84.57	392.97	-2.2162	2.2162				chr2:65901839-65901871	18.66	85.73	-2.19985	2.19985
chr28:41198585-41198719	84.56	62.17	0.443757	0.443757				chr17:71498019-71498044	0.7	85.73	-6.9363	6.9363
chr7:13525525-13525551	84.5	77	0.134093	0.134093				chr1:159572607-159572632	6.1	85.69	-3.81225	3.81225
chr8:6048985-6049116	84.44	18.72	2.17335	2.17335				chr17:37861494-37861530	40.99	85.54	-1.06133	1.06133
chr4:68034058-68034086	84.4	233.28	-1.46675	1.46675				chrX:5823225-5823249	256.47	85.5	1.58479	1.58479
chr21:1431211-1431283	84.35	19.82	2.08943	2.08943				chr20:24052705-24052754	234.08	85.46	1.45368	1.45368
chr23:49793693-49793839	84.27	42.75	0.979095	0.979095				chr2:5137006-5137030	69.13	85	-0.298151	0.298151
chrUn:37355762-37359803	84.23	17.49	2.2678	2.2678				chr29:30971576-30971607	50.29	84.91	-0.755663	0.755663
chr16:45929695-45929843	84.2	121.9	-0.533806	0.533806				chrUn:8813757-8814085	0.3	84.88	-8.14432	8.14432
chr1:57856404-57857031	84.16	14.75	2.51242	2.51242				chr1:178016253-178016288	6.87	84.86	-3.6267	3.6267
chr8:82092994-82093030	84.16	1.13	6.21874	6.21874				chr2:53480509-53480534	6.38	84.81	-3.73261	3.73261
chr13:21015227-21017412	84.07	55.73	0.593137	0.593137				chr15:15016826-15016858	79.18	84.79	-0.0987581	0.0987581
chr6:37538144-37538169	83.95	264.96	-1.65817	1.65817				chr15:25905977-25906001	6.06	84.72	-3.80531	3.80531
chr19:29178248-29178276	83.82	61.12	0.45565	0.45565				chr1:96197152-96197184	177.3	84.67	1.06627	1.06627
chr14:49549707-49549732	83.8	15.23	2.46003	2.46003				chr2:27530146-27530355	36.35	84.64	-1.21938	1.21938
chr23:6099389-6100861	83.77	10.33	3.01959	3.01959				chr10:16862327-16862474	23.88	84.61	-1.82503	1.82503
chrX:13713071-13713142	83.72	7.58	3.4653	3.4653				chr7:13603793-13603817	44.66	84.48	-0.919627	0.919627
chr29:9090719-9090743	83.71	2	5.38733	5.38733				chr10:38532343-38532367	18.99	84.48	-2.15337	2.15337
chr12:11351596-11351722	83.37	20.26	2.04089	2.04089				chr2:42460698-42460804	362.42	84.4	2.10235	2.10235
chr18:31463592-31463768	83.35	14.17	2.55634	2.55634				chr2:27529354-27529561	36.48	84.38	-1.2098	1.2098
chr13:18996255-18996380	83.34	11.02	2.91888	2.91888				chr25:32039180-32039218	5.23	84.34	-4.01133	4.01133
chr13:20942520-20942561	83.21	96.31	-0.210929	0.210929				chr21:2490849-2490879	111.02	84.29	0.397386	0.397386
chr1:123479402-123479523	83.15	33.15	1.32671	1.32671				chr21:2711184-2711214	111.02	84.29	0.397386	0.397386
chr12:13772286-13772319	83.13	140.15	-0.753531	0.753531				chr21:2711252-2711282	111.02	84.29	0.397386	0.397386
chr11:51321539-51321635	83.05	6.2	3.74364	3.74364				chr21:2711387-2711417	111.02	84.29	0.397386	0.397386
chr8:6021226-6022302	83.02	22.54	1.88097	1.88097				chr4:98323284-98323316	2.31	84.26	-5.18888	5.18888
chrX:87389269-87389299	82.89	52.44	0.66053	0.66053				chr18:77931196-77931243	126.29	84.25	0.583992	0.583992
chr17:80475388-80475495	82.74	35.79	1.20903	1.20903				chr21:2532240-2532393	474.85	84.24	2.49489	2.49489
chr19:6825816-6825844	82.73	399.55	-2.27189	2.27189				chr4:39393732-39393767	46.28	84.03	-0.860516	0.860516
chr16:36229120-36229232	82.72	12.23	2.75781	2.75781				chr14:75258748-75258771	65.45	84	-0.359996	0.359996
chr8:68059175-68059305	82.54	3.27	4.65773	4.65773				chr2:36390560-36390583	11.41	84	-2.88009	2.88009
chr2:42576232-42576348	82.48	29.82	1.46776	1.46776				chr17:63966029-63966075	22.28	83.9	-1.91292	1.91292
chr5:44693503-44694064	82.45	93.93	-0.188067	0.188067				chr17:9791451-9791479	35.87	83.74	-1.22314	1.22314
chr24:13520996-13521081	82.44	41.24	0.9993	0.9993				chr20:42607742-42607772	126.71	83.64	0.599265	0.599265
chr18:76900543-76900571	82.42	83.41	-0.0172259	0.0172259				chr8:12834755-12834785	18.78	83.61	-2.15448	2.15448
chr16:7013689-7013842	82.32	24.15	1.76922	1.76922				chr7:476138-476282	171.58	83.42	1.04042	1.04042
chr8:6048465-6048623	82.23	18.05	2.18767	2.18767				chr9:63471729-63471772	7.54	83.42	-3.46776	3.46776
chr25:38399199-38399433	82.19	24.1	1.76993	1.76993				chr18:76900543-76900571	82.42	83.41	-0.0172259	0.0172259
chr9:70682157-70682182	82.16	4.62	4.15247	4.15247				chr14:54983717-54983746	15.22	83.4	-2.45408	2.45408
chr6:6436162-6436189	82.16	0	100	100				chr17:50508483-50508516	43.09	83.32	-0.95131	0.95131
chr2:26279770-26279801	82.12	10.19	3.01058	3.01058				chr25:3170566-3170596	0	83.29	-100	100
chr7:78085233-78085364	82	58.37	0.490397	0.490397				chr7:1750228-1750257	0	83.19	-100	100
chr11:15842126-15842348	81.98	19.94	2.03961	2.03961				chr4:81429195-81429227	53.83	83.14	-0.627132	0.627132
chr7:15566621-15566645	81.82	343.76	-2.07088	2.07088				chr26:17851882-17851915	84.89	83.04	0.0317882	0.0317882
chr13:19457296-19457456	81.81	17.47	2.2274	2.2274				chr23:25206966-25206992	44.34	82.92	-0.903111	0.903111
chr28:35215873-35216012	81.76	20.87	1.96996	1.96996				chr3:82328980-82329025	33.92	82.74	-1.28645	1.28645
chr21:17151964-17151989	81.75	1.85	5.46562	5.46562				chr5:20726938-20726965	26.06	82.67	-1.66553	1.66553
chr6:69290228-69290292	81.72	36.67	1.15609	1.15609				chr18:65701677-65701707	27.06	82.55	-1.60911	1.60911
chr18:31487236-31487350	81.7	13.21	2.62871	2.62871				chrX:87101502-87101530	0	82.34	-100	100
chr11:15842377-15842621	81.68	29.89	1.45032	1.45032				chrX:41821833-41821860	113.54	82.33	0.463711	0.463711
chr10:24432741-24432834	81.64	18.71	2.12547	2.12547				chr19:14103997-14104027	36.98	82.31	-1.15432	1.15432
chr15:28226912-28226941	81.52	11.45	2.83181	2.83181				chr6:30481756-30481790	0	82.31	-100	100
chr11:58668776-58668954	81.38	19.04	2.09564	2.09564				chr3:38973473-38973501	30.67	82.22	-1.42266	1.42266
chr4:49693609-49693634	81.31	193.52	-1.25098	1.25098				chr3:51450919-51450944	10.94	82.17	-2.909	2.909
chr5:10078843-10078874	81.21	410.62	-2.33807	2.33807				chr7:74465225-74465273	36.45	82.07	-1.17094	1.17094
chrX:39343093-39343128	81.21	51.36	0.661012	0.661012				chr9:27259929-27259955	14.85	82.07	-2.46639	2.46639
chr5:28763623-28763649	80.98	22.22	1.86571	1.86571				chr1:161265828-161265955	276.01	82.02	1.75067	1.75067
chr18:38438620-38438648	80.83	527.72	-2.70681	2.70681				chr31:12261637-12261662	4.57	81.92	-4.16395	4.16395
chr3:35144034-35144165	80.77	26.47	1.60946	1.60946				chr7:1735092-1735134	0	81.77	-100	100
chr20:38203659-38203752	80.75	43.93	0.878256	0.878256				chr9:64155897-64155928	156.06	81.74	0.932987	0.932987
chr23:16171650-16171685	80.72	365.22	-2.17777	2.17777				chr7:4046307-4046339	67.31	81.73	-0.280045	0.280045
chr23:6053277-6057805	80.7	7.74	3.38216	3.38216				chr1:24894166-24894192	55.16	81.67	-0.566184	0.566184
chr11:6586908-6586934	80.58	1.78	5.50047	5.50047				chr27:303727-304794	591.55	81.65	2.85698	2.85698
chr8:6040505-6040619	80.57	29.19	1.46477	1.46477				chr1:115529404-115529437	0	81.65	-100	100
chr2:59218512-59218538	80.52	28.75	1.48579	1.48579				chr24:42136705-42136729	29.22	81.64	-1.48232	1.48232
chr19:45340258-45340285	80.51	18.39	2.13025	2.13025				chr12:6207514-6207542	11.34	81.63	-2.84768	2.84768
chr4:29803481-29803509	80.47	327.89	-2.02669	2.02669				chr1:49295969-49295998	14.38	81.53	-2.50327	2.50327
chr17:37859275-37859300	80.46	5.54	3.86031	3.86031				chrX:98684961-98684984	1.9	81.5	-5.42273	5.42273
chr2:42576881-42577081	80.39	29.08	1.46699	1.46699				chr15:86607127-86607159	11.58	81.46	-2.81446	2.81446
chr4:25005624-25005648	80.39	4.8	4.06591	4.06591				chr4:53858035-53858059	26.22	81.38	-1.63401	1.63401
chr7:708227-708341	80.3	33.63	1.25565	1.25565				chr12:13566759-13566784	0	81.38	-100	100
chr25:895346-895529	80.2	271.7	-1.76034	1.76034				chr8:51957553-51957582	7.82	81.37	-3.37926	3.37926
chr16:59796382-59796408	80.16	0	100	100				chr20:32184608-32184632	5.21	81.36	-3.96496	3.96496
chr20:25255406-25255480	80.13	6.77	3.56511	3.56511				chrX:24306805-24306836	92.55	81.35	0.186091	0.186091
chr4:45338483-45338526	79.98	70.11	0.190019	0.190019				chr1:130865476-130865501	8.43	81.31	-3.26983	3.26983
chr10:59210765-59210790	79.97	68.77	0.21768	0.21768				chr1:170022261-170022302	10.6	81.3	-2.93919	2.93919
chr21:2524990-2525103	79.93	20.48	1.96452	1.96452				chr15:41713526-41713555	11.75	81.28	-2.79024	2.79024
chr1:130746747-130746793	79.87	51.53	0.632241	0.632241				chr26:16148247-16148281	8.59	81.2	-3.24075	3.24075
chr10:7161656-7161752	79.84	10.35	2.94748	2.94748				chr1:98013828-98013863	71.66	81.15	-0.179423	0.179423
chr11:24824784-24824898	79.81	19.34	2.04498	2.04498				chr5:36033238-36033318	120.2	81.14	0.566952	0.566952
chrX:30573074-30573661	79.77	20.97	1.92752	1.92752				chr21:54485061-54485086	24.62	81.12	-1.72023	1.72023
chr3:35110111-35110205	79.74	24.34	1.71197	1.71197				chr1:127072938-127073057	219.49	81.08	1.43674	1.43674
chr20:43489355-43489382	79.71	46.46	0.778772	0.778772				chrX:27833608-27833643	87.83	80.94	0.117861	0.117861
chr8:45122624-45122648	79.63	0	100	100				chr16:77905054-77905081	19.22	80.93	-2.07407	2.07407
chr10:26935166-26935221	79.6	151.65	-0.929905	0.929905				chr2:12353151-12353253	123.15	80.9	0.606205	0.606205
chr2:44397428-44397598	79.55	26.59	1.58098	1.58098				chr12:25651984-25655553	114.84	80.9	0.505414	0.505414
chr11:50564364-50564448	79.54	17.26	2.20425	2.20425				chr30:23928935-23928974	10.86	80.83	-2.89587	2.89587
chr11:26174482-26174612	79.2	9.91	2.99854	2.99854				chr22:3579952-3579993	62.56	80.71	-0.367507	0.367507
chr15:15016826-15016858	79.18	84.79	-0.0987581	0.0987581				chr14:9006481-9006505	238.92	80.64	1.56696	1.56696
chr16:6847591-6848420	79.06	15.61	2.34048	2.34048				chr11:18161496-18161524	19.53	80.55	-2.04419	2.04419
chr19:9543837-9543869	78.95	88.57	-0.165879	0.165879				chr10:13665344-13665446	50.24	80.51	-0.680332	0.680332
chr4:4804234-4804307	78.95	45.43	0.797294	0.797294				chr10:35848623-35848648	10.22	80.42	-2.97616	2.97616
chr20:640179-640215	78.9	514.95	-2.70634	2.70634				chr29:28234641-28234666	5.85	80.31	-3.77907	3.77907
chr7:49559430-49559822	78.85	8.07	3.28847	3.28847				chr17:41902203-41902230	86.1	80.29	0.100793	0.100793
chr13:4960559-4960805	78.57	38.15	1.0423	1.0423				chr4:51735818-51735848	0	80.29	-100	100
chr14:71387422-71387450	78.51	51.38	0.61167	0.61167				chr23:43708097-43708123	17.59	80.26	-2.18993	2.18993
chr20:7510498-7510524	78.38	69.31	0.177422	0.177422				chr15:3222344-3222375	30.18	80.21	-1.41019	1.41019
chr14:2838990-2839176	78.18	18.26	2.09811	2.09811				chr13:26499109-26499136	13.21	80.11	-2.60035	2.60035
chr17:50412728-50412874	78.06	24.08	1.69675	1.69675				chr8:85159277-85159345	3.72	80.05	-4.42753	4.42753
chr17:529410-529437	78	76.35	0.030846	0.030846				chr11:1477575-1477679	73.25	80.04	-0.127892	0.127892
chr20:37206813-37206894	77.97	8.98	3.11813	3.11813				chr25:31725631-31725746	222.79	80.01	1.47743	1.47743
chr17:12702452-12702479	77.95	123.27	-0.661201	0.661201				chr4:69880899-69880926	7.2	79.96	-3.47321	3.47321
chr1:83524052-83524080	77.91	152.72	-0.971009	0.971009				chr2:65784050-65784089	492.52	79.94	2.62319	2.62319
chr13:5626063-5626089	77.75	389.41	-2.32438	2.32438				chr15:5941895-5941921	16.13	79.93	-2.30899	2.30899
chr1:169596015-169596045	77.72	0	100	100				chr8:85162754-85162779	26.81	79.57	-1.56945	1.56945
chrX:9287365-9287410	77.69	87.36	-0.169244	0.169244				chr25:25343660-25343685	146.08	79.52	0.877369	0.877369
chr4:29909490-29909515	77.68	59.54	0.383684	0.383684				chr16:42573856-42573884	73.96	79.45	-0.103302	0.103302
chr16:34615991-34616122	77.49	59.81	0.373623	0.373623				chr29:21251407-21251431	85.41	79.44	0.104539	0.104539
chrM:15632-16652	77.21	67.75	0.188567	0.188567				chr2:105122588-105122729	58.56	79.38	-0.43886	0.43886
chr3:9143895-9143926	77.17	70.92	0.121848	0.121848				chr4:16029259-16029285	14.23	79.3	-2.47839	2.47839
chr14:44033142-44033215	77.09	25.15	1.61599	1.61599				chr7:30461317-30461342	16.77	79.27	-2.24089	2.24089
chr12:4494086-4494111	76.96	257.63	-1.74312	1.74312				chr1:21878585-21878609	40.64	79.24	-0.963328	0.963328
chr26:26389018-26389052	76.94	23.11	1.73522	1.73522				chr23:13031007-13031067	16.9	79.15	-2.22757	2.22757
chr6:40492555-40492578	76.86	7	3.45681	3.45681				chr7:14589648-14589678	119.38	79.13	0.593264	0.593264
chr10:68860327-68860350	76.86	0	100	100				chr1:53485690-53485713	15.98	79	-2.30559	2.30559
chrX:81774228-81774439	76.81	30.84	1.31649	1.31649				chr18:32377420-32377450	14.74	78.97	-2.42157	2.42157
chr5:98210689-98210720	76.69	7.95	3.27001	3.27001				chrUn:41645060-41645706	772.51	78.92	3.29109	3.29109
chr5:42224509-42224643	76.68	65.37	0.230222	0.230222				chr6:1339169-1339194	0	78.92	-100	100
chr22:10716847-10716880	76.62	268.5	-1.80913	1.80913				chr24:20523773-20523947	4.97	78.85	-3.98779	3.98779
chr29:26040608-26040670	76.56	29.75	1.3637	1.3637				chr5:51448561-51448607	11.13	78.79	-2.82356	2.82356
chr17:71316094-71316253	76.42	38.08	1.00492	1.00492				chr14:38143028-38143118	61.17	78.77	-0.364822	0.364822
chr28:1331112-1331140	76.31	48.93	0.641153	0.641153				chr5:34035186-34035220	7.13	78.77	-3.46567	3.46567
chr14:28287346-28287703	76.09	24.57	1.63081	1.63081				chr5:708338-708363	23.94	78.58	-1.71474	1.71474
chr1:175217109-175217133	76.07	2	5.24926	5.24926				chr26:27166610-27166635	13.64	78.58	-2.52632	2.52632
chr20:47695509-47695601	76.02	64.5	0.23708	0.23708				chr10:19888331-19888361	0	78.52	-100	100
chr19:8002906-8002930	76.01	137.28	-0.85286	0.85286				chrX:83928160-83928773	68.47	78.51	-0.197404	0.197404
chr10:27334431-27334782	75.99	28.15	1.43267	1.43267				chr21:34248338-34248363	0	78.4	-100	100
chr14:3345518-3345637	75.94	14.47	2.3918	2.3918				chr5:57749798-57749847	17.67	78.34	-2.14845	2.14845
chr3:108689677-108689717	75.88	2.19	5.11472	5.11472				chr10:44447371-44447408	0.48	78.13	-7.3467	7.3467
chr1:152397695-152397734	75.82	36.43	1.05745	1.05745				chr25:31727376-31727519	201.04	78.12	1.36372	1.36372
chr18:5094049-5094180	75.8	129.78	-0.775798	0.775798				chr5:27916819-27916937	236.05	78.07	1.59625	1.59625
chr15:70423430-70423515	75.76	3.64	4.37943	4.37943				chr21:53049271-53049301	31.38	78.06	-1.31474	1.31474
chr11:20431608-20431742	75.73	53.65	0.497287	0.497287				chrUn:110368896-110368919	19.02	78	-2.03596	2.03596
chr2:77122636-77122670	75.71	70.63	0.100203	0.100203				chr1:141818157-141818200	51.41	77.99	-0.60124	0.60124
chr2:31926864-31926895	75.53	38.41	0.975568	0.975568				chr2:79753627-79753653	6.57	77.96	-3.56877	3.56877
chr1:162845208-162845243	75.52	122.38	-0.696437	0.696437				chr26:5167290-5167316	33.32	77.93	-1.22579	1.22579
chr17:16725731-16725760	75.51	215.3	-1.51161	1.51161				chr16:77351773-77351824	231.21	77.89	1.56969	1.56969
chrX:78398424-78398462	75.48	36.29	1.05652	1.05652				chr17:59303623-59303656	24.55	77.88	-1.66553	1.66553
chr5:26899022-26899050	75.39	147.45	-0.967781	0.967781				chr23:11726201-11726230	50.02	77.78	-0.636894	0.636894
chr18:31486085-31486167	75.31	14.88	2.33947	2.33947				chr11:19046895-19046924	31.73	77.76	-1.29318	1.29318
chr8:91051132-91051160	75.13	0	100	100				chr3:104592418-104592450	0	77.76	-100	100
chr21:22593099-22593127	75.05	92.79	-0.306117	0.306117				chr21:24218560-24218585	10.65	77.65	-2.86613	2.86613
chr10:13244777-13246383	74.94	22.6	1.72941	1.72941				chr4:34302949-34303035	37.04	77.54	-1.06586	1.06586
chr17:80479385-80479718	74.92	22.13	1.75935	1.75935				chr10:78990876-78990948	34.69	77.52	-1.16005	1.16005
chr11:16401430-16402327	74.74	29.61	1.3358	1.3358				chr10:49715817-49715855	0	77.52	-100	100
chr13:23142511-23142554	74.73	19.06	1.97114	1.97114				chr20:9563537-9563565	19.01	77.31	-2.0239	2.0239
chr31:7340180-7340216	74.66	619.72	-3.05321	3.05321				chr2:13673009-13673125	623.38	77.28	3.01194	3.01194
chr15:19065808-19065831	74.58	0	100	100				chr7:5713954-5713982	37.58	77.22	-1.03901	1.03901
chr3:67549188-67549224	74.48	37.89	0.975036	0.975036				chr14:78455148-78455173	14.81	77.08	-2.37978	2.37978
chr12:6463358-6463383	74.36	27.07	1.45783	1.45783				chr2:58814284-58814310	28.49	77.04	-1.43515	1.43515
chr4:95009372-95009677	74.22	5.96	3.63842	3.63842				chr7:13525525-13525551	84.5	77	0.134093	0.134093
chr14:92065272-92065300	74.18	0	100	100				chr10:29961954-29961985	28.31	77	-1.44355	1.44355
chr14:2667396-2667477	74.17	72.72	0.0284836	0.0284836				chr18:72286183-72286207	5.3	76.92	-3.85929	3.85929
chr15:52035277-52035464	74.08	39.39	0.911255	0.911255				chr8:24467345-24468830	235.7	76.87	1.61646	1.61646
chr13:29247946-29247983	74.04	107.45	-0.537289	0.537289				chr29:6347742-6347826	114.51	76.83	0.575732	0.575732
chr16:42573856-42573884	73.96	79.45	-0.103302	0.103302				chr2:27140097-27140123	9.84	76.8	-2.96438	2.96438
chr22:40991612-40991643	73.94	89.03	-0.267937	0.267937				chr23:20815496-20815522	14.29	76.74	-2.42497	2.42497
chrUn:47111307-47111346	73.79	0.85	6.43982	6.43982				chr8:25407185-25407216	39.59	76.62	-0.952585	0.952585
chr16:4476769-4477179	73.68	12.36	2.57559	2.57559				chr4:8019900-8019934	0	76.57	-100	100
chr14:28290495-28290672	73.64	22.48	1.71185	1.71185				chr11:50539928-50539961	52.5	76.43	-0.541822	0.541822
chr13:19455862-19456563	73.57	8.99	3.03272	3.03272				chr17:529410-529437	78	76.35	0.030846	0.030846
chr16:36104934-36105014	73.39	13.09	2.48712	2.48712				chr18:53790281-53790361	357.34	76.24	2.22868	2.22868
chr11:15046062-15046240	73.31	10.73	2.77236	2.77236				chr17:26380335-26380360	11	76.24	-2.79304	2.79304
chr11:1477575-1477679	73.25	80.04	-0.127892	0.127892				chr16:46403129-46403154	47.07	76.21	-0.695172	0.695172
chr1:1455590-1455691	73.23	62.84	0.220752	0.220752				chr21:49870659-49870692	0	76.18	-100	100
chr31:15702818-15702958	73.19	31.83	1.20126	1.20126				chr19:47537145-47537170	2.19	76.12	-5.11927	5.11927
chr15:22306119-22306161	72.97	34.94	1.06242	1.06242				chr5:45934054-45934088	102.26	76.09	0.426463	0.426463
chr10:22943793-22943885	72.9	25.85	1.49575	1.49575				chrX:76841887-76841915	154.69	76.07	1.02398	1.02398
chr22:33910582-33910617	72.87	376.66	-2.36987	2.36987				chr9:64155806-64155880	70.99	76.01	-0.0985734	0.0985734
chr30:18062469-18062494	72.82	104.65	-0.523166	0.523166				chr15:59355063-59355099	151.54	75.94	0.996767	0.996767
chr4:83815272-83815306	72.82	37.91	0.941756	0.941756				chr21:2531456-2531554	275.56	75.91	1.86	1.86
chr9:58941668-58941699	72.64	0	100	100				chr4:73348847-73348871	143.95	75.84	0.924537	0.924537
chr22:44959988-44960163	72.48	8.32	3.12293	3.12293				chr20:35241487-35241656	71.39	75.73	-0.0851429	0.0851429
chr17:9453475-9453499	72.48	0	100	100				chr5:29867235-29867268	68.1	75.71	-0.152829	0.152829
chr29:15605510-15605537	72.38	0	100	100				chr3:88906085-88906110	0	75.62	-100	100
chr13:23133103-23133179	72.37	18.45	1.97177	1.97177				chr4:7334914-7334938	6.03	75.54	-3.64701	3.64701
chr16:81877541-81877676	72.35	11.38	2.66849	2.66849				chr21:37426020-37426052	643.02	75.42	3.09184	3.09184
chr2:48514154-48514201	72.23	28.57	1.3381	1.3381				chr7:688888-689015	52.28	75.29	-0.526199	0.526199
chr2:110100822-110100852	72.12	42	0.78001	0.78001				chr9:81664889-81664921	18.58	75.14	-2.01583	2.01583
chr1:160438540-160438571	72.08	659.65	-3.19403	3.19403				chr17:15842317-15842348	0	75.09	-100	100
chr10:17228559-17228873	71.98	34.73	1.05141	1.05141				chr8:64166475-64166534	26.21	75.07	-1.51812	1.51812
chr19:12765869-12765896	71.94	41.25	0.8024	0.8024				chr8:19004030-19004059	13.32	75.06	-2.49445	2.49445
chr11:50404672-50405220	71.93	17.83	2.01229	2.01229				chr13:24749822-24749845	21.31	75	-1.81536	1.81536
chr3:66664519-66664543	71.93	0	100	100				chr18:8576976-8576999	0	75	-100	100
chr22:39267356-39267383	71.83	123.43	-0.781035	0.781035				chr20:9083291-9083315	0.73	74.88	-6.68054	6.68054
chr11:44606594-44606691	71.81	9.56	2.9091	2.9091				chrX:24194967-24195042	113.66	74.85	0.60265	0.60265
chr23:55686665-55686691	71.75	28.96	1.30892	1.30892				chr1:86581088-86581113	7.02	74.85	-3.41446	3.41446
chr20:43593550-43593578	71.75	0	100	100				chr5:72075228-72075310	31.53	74.81	-1.24651	1.24651
chr2:84483679-84483711	71.74	5.88	3.60889	3.60889				chr24:11728499-11728525	85.16	74.35	0.195843	0.195843
chr1:98013828-98013863	71.66	81.15	-0.179423	0.179423				chr10:19283233-19283265	34.02	74.35	-1.12795	1.12795
chr5:17070306-17070459	71.61	44.41	0.689276	0.689276				chr17:51706096-51706123	19.08	74.29	-1.96111	1.96111
chr14:93495176-93495761	71.59	21.97	1.70422	1.70422				chr19:24817898-24817939	0	74.25	-100	100
chr13:18992135-18992303	71.56	10.74	2.73616	2.73616				chr11:7478803-7478835	0	74.24	-100	100
chr10:4139467-4139591	71.56	8.46	3.08042	3.08042				chr10:42943569-42943596	17.47	74.2	-2.08654	2.08654
chr16:7021571-7021696	71.42	17.83	2.00202	2.00202				chr3:111944073-111944097	0	74.2	-100	100
chr13:20426921-20427038	71.4	10.01	2.83448	2.83448				chr2:13597924-13598048	590.9	74.1	2.99537	2.99537
chr20:35241487-35241656	71.39	75.73	-0.0851429	0.0851429				chr22:28043524-28043554	2.36	74.1	-4.97261	4.97261
chr24:36036177-36036202	71.39	40.23	0.82745	0.82745				chr19:52347597-52347627	0	74.1	-100	100
chr25:38394684-38394793	71.23	7.8	3.19094	3.19094				chr20:54646778-54646801	21.69	74	-1.7705	1.7705
chr12:25937630-25938007	71.18	25	1.50954	1.50954				chr3:61520243-61520267	6.06	73.88	-3.60779	3.60779
chr18:21019310-21019339	71.15	8.97	2.98768	2.98768				chr4:18777983-18778014	87.7	73.72	0.250521	0.250521
chrUn:51531796-51531825	71.08	2.66	4.73995	4.73995				chr27:37367025-37369816	53.65	73.7	-0.458086	0.458086
chr17:3144778-3144807	71.06	7.97	3.15639	3.15639				chr20:53212563-53212608	25.17	73.61	-1.5482	1.5482
chr9:64155806-64155880	70.99	76.01	-0.0985734	0.0985734				chr9:30039783-30039808	15.46	73.58	-2.25077	2.25077
chr24:18921098-18921146	70.99	37.18	0.933089	0.933089				chr15:2818580-2818605	35.82	73.52	-1.03737	1.03737
chr22:23746287-23746405	70.97	35.97	0.980415	0.980415				chr28:29313673-29313700	4.73	73.52	-3.95822	3.95822
chr3:7841128-7841503	70.95	6.13	3.53284	3.53284				chrX:90696364-90696392	18.06	73.47	-2.02436	2.02436
chr25:31717995-31718357	70.86	38.54	0.878615	0.878615				chr20:18621378-18621402	5.33	73.42	-3.78397	3.78397
chr26:20580925-20580957	70.86	0.76	6.54283	6.54283				chr25:23641702-23641739	12.78	73.37	-2.5213	2.5213
chr5:15685191-15685222	70.84	68.72	0.0438342	0.0438342				chrX:9735445-9735470	0	73.12	-100	100
chr25:26194361-26194397	70.83	239.28	-1.75627	1.75627				chr30:8634954-8634986	23.39	72.88	-1.63963	1.63963
chr3:19431762-19431876	70.7	6.65	3.41028	3.41028				chr9:60551875-60551902	1.8	72.86	-5.33906	5.33906
chr25:38392787-38392898	70.66	6.29	3.48976	3.48976				chr4:95356115-95356154	0	72.83	-100	100
chr18:3246675-3246747	70.65	5.1	3.79212	3.79212				chr2:12166929-12167021	57.92	72.78	-0.32948	0.32948
chr11:2477680-2477705	70.58	383.2	-2.44077	2.44077				chr14:2667396-2667477	74.17	72.72	0.0284836	0.0284836
chr18:56270267-56270318	70.37	153.18	-1.1222	1.1222				chr11:38760293-38760326	0.54	72.59	-7.07067	7.07067
chr2:28694467-28694493	70.35	64.44	0.126594	0.126594				chr20:24189835-24189908	252.28	72.58	1.79738	1.79738
chr28:30402421-30402448	70.29	4.29	4.03427	4.03427				chr27:37371065-37372339	12.62	72.58	-2.52386	2.52386
chr15:81964827-81965130	70.27	27.26	1.36612	1.36612				chr19:53217439-53217463	20.27	72.52	-1.83903	1.83903
chr12:19448048-19448075	70.23	397.14	-2.49949	2.49949				chr17:29378913-29378962	356.2	72.49	2.29683	2.29683
chr20:26714243-26714275	70.22	4.12	4.09117	4.09117				chr25:31729874-31729992	224.71	72.49	1.63221	1.63221
chr7:2718079-2718148	70.1	43.31	0.694714	0.694714				chr1:69705966-69706012	9.23	72.47	-2.97298	2.97298
chr17:71322782-71322819	70.1	31.76	1.1422	1.1422				chr7:35365191-35365221	0	72.35	-100	100
chr18:81257176-81257202	69.98	103.85	-0.569487	0.569487				chr9:16244364-16244409	7.83	72.09	-3.20271	3.20271
chr1:126160404-126160540	69.95	89.84	-0.361034	0.361034				chr2:42748429-42748457	11.54	72.07	-2.64276	2.64276
chr3:26218229-26218261	69.9	58.8	0.249476	0.249476				chr5:95702995-95703020	1.52	72	-5.56585	5.56585
chr11:51312538-51312693	69.9	9.6	2.86419	2.86419				chr4:5563137-5563161	1.46	72	-5.62396	5.62396
chr14:63726299-63726328	69.86	0	100	100				chrUn:18621258-18622869	743.23	71.78	3.37215	3.37215
chr14:93314788-93314918	69.61	121.52	-0.803827	0.803827				chr1:27519586-27519627	48.12	71.78	-0.576945	0.576945
chr2:27481646-27481772	69.51	95.06	-0.451618	0.451618				chr26:32868861-32868895	239.69	71.75	1.74012	1.74012
chr11:51006042-51006114	69.4	11.65	2.57461	2.57461				chr3:98887125-98887167	0.44	71.75	-7.34933	7.34933
chr12:19553506-19553578	69.4	11.65	2.57461	2.57461				chr10:17484815-17484850	25.62	71.71	-1.4849	1.4849
chr12:19556894-19556966	69.4	11.65	2.57461	2.57461				chr21:51443706-51443731	8.75	71.69	-3.03442	3.03442
chr11:47448792-47448823	69.39	0	100	100				chr17:53434576-53434612	0.57	71.68	-6.97446	6.97446
chr14:42145592-42145620	69.3	134.93	-0.961284	0.961284				chr5:25677885-25677913	39.65	71.59	-0.852437	0.852437
chr16:39477856-39477941	69.3	16.17	2.09954	2.09954				chr13:4149969-4149997	13.2	71.59	-2.43922	2.43922
chr16:76610769-76610808	69.22	32.73	1.08058	1.08058				chr25:814596-814624	0	71.57	-100	100
chr2:5137006-5137030	69.13	85	-0.298151	0.298151				chr4:105946704-105946728	1.52	71.56	-5.55701	5.55701
chr4:46316733-46316769	69.13	488.27	-2.8203	2.8203				chr12:9363167-9363190	37.67	71.5	-0.924527	0.924527
chr6:79501592-79501640	69.04	134.72	-0.96446	0.96446				chr18:67699665-67699688	21.69	71.5	-1.72091	1.72091
chr4:83826826-83826852	68.97	8.44	3.03065	3.03065				chr17:23277190-23277225	29.63	71.49	-1.27068	1.27068
chr21:42971697-42971740	68.87	40.73	0.757784	0.757784				chr6:26923141-26923170	0	71.43	-100	100
chr16:27683088-27683114	68.8	9.85	2.80421	2.80421				chr15:4853029-4853055	41.26	71.3	-0.789158	0.789158
chr11:22833996-22834020	68.79	115.48	-0.747372	0.747372				chr17:25436654-25436683	37.31	71.23	-0.932923	0.932923
chr2:33588578-33588694	68.78	206.14	-1.58356	1.58356				chr2:27039112-27039196	6.23	71.22	-3.51498	3.51498
chr26:39418448-39418476	68.77	107.1	-0.639107	0.639107				chr10:20484283-20484315	1.13	71.21	-5.97769	5.97769
chr13:39609658-39609787	68.77	9.11	2.91626	2.91626				chr18:79929762-79929786	3.8	71	-4.22375	4.22375
chr10:28035026-28035218	68.76	13.43	2.35611	2.35611				chr16:17956915-17956941	0	70.96	-100	100
chr16:69877978-69878004	68.7	14.67	2.22744	2.22744				chr3:9143895-9143926	77.17	70.92	0.121848	0.121848
chr1:88691026-88691054	68.65	208.03	-1.59946	1.59946				chr1:40134606-40134639	0	70.85	-100	100
chr10:6631403-6631500	68.57	37.37	0.875697	0.875697				chr15:70296706-70296848	37.61	70.84	-0.913448	0.913448
chr13:8813096-8813175	68.57	31.38	1.12773	1.12773				chr11:24836464-24836558	261.87	70.8	1.88703	1.88703
chr13:33215022-33215459	68.48	21.9	1.64475	1.64475				chr6:34158342-34158987	61.27	70.76	-0.207753	0.207753
chrX:83928160-83928773	68.47	78.51	-0.197404	0.197404				chr11:6759307-6759335	15.22	70.76	-2.21697	2.21697
chr1:99300537-99300562	68.4	321.69	-2.2336	2.2336				chr28:35231826-35231922	174.24	70.75	1.30027	1.30027
chr1:8095688-8095855	68.4	8.46	3.01527	3.01527				chr2:26877658-26877694	35.61	70.7	-0.989428	0.989428
chr15:70483404-70483531	68.4	2.02	5.08157	5.08157				chr15:4482026-4482056	51.45	70.69	-0.458335	0.458335
chr2:91679957-91679993	68.34	0	100	100				chr4:50847526-50847552	34.19	70.69	-1.04793	1.04793
chr5:81484232-81484282	68.3	66.51	0.0383143	0.0383143				chr10:41828994-41829028	16.54	70.67	-2.09514	2.09514
chr23:44206373-44206400	68.26	192.62	-1.49665	1.49665				chr3:23358456-23358531	245.02	70.66	1.79393	1.79393
chr2:62906604-62906630	68.26	36.91	0.887029	0.887029				chr2:77122636-77122670	75.71	70.63	0.100203	0.100203
chr4:87841949-87841989	68.11	31.93	1.09295	1.09295				chr6:29387867-29387902	0.56	70.52	-6.97646	6.97646
chr5:29867235-29867268	68.1	75.71	-0.152829	0.152829				chr21:2531112-2531251	362.62	70.51	2.36256	2.36256
chr16:41561543-41562049	68.09	8.9	2.93557	2.93557				chr3:95728625-95728672	0.79	70.5	-6.47963	6.47963
chrUn:20835719-20835753	67.99	36.1	0.913324	0.913324				chrUn:80927545-80928425	732.84	70.49	3.37801	3.37801
chr25:1313143-1313167	67.97	42.24	0.686288	0.686288				chr5:45551348-45551526	67.65	70.48	-0.059124	0.059124
chr12:8802876-8802903	67.89	60.39	0.168889	0.168889				chr7:70951351-70951477	178.45	70.24	1.34516	1.34516
chr15:74939737-74939764	67.81	10.97	2.62793	2.62793				chr20:28788109-28788133	11.75	70.2	-2.57881	2.57881
chr11:26464937-26466128	67.8	11.6	2.54716	2.54716				chr25:23196608-23196640	12.45	70.17	-2.49471	2.49471
chr11:31522678-31524325	67.78	21.73	1.64117	1.64117				chr4:45338483-45338526	79.98	70.11	0.190019	0.190019
chr24:29237313-29237362	67.72	188.35	-1.47576	1.47576				chr3:113003688-113003726	0	70.1	-100	100
chr5:45551348-45551526	67.65	70.48	-0.059124	0.059124				chr17:73609036-73609059	4.06	70.08	-4.10945	4.10945
chr11:27008240-27008271	67.56	679.61	-3.33047	3.33047				chr4:69024716-69024747	38.6	69.94	-0.857517	0.857517
chr1:37012405-37012433	67.55	0	100	100				chr4:46232534-46232558	6.64	69.76	-3.39314	3.39314
chr14:52477350-52477529	67.52	23.67	1.51226	1.51226				chr14:51807707-51807741	3.65	69.66	-4.25436	4.25436
chr7:4046307-4046339	67.31	81.73	-0.280045	0.280045				chr21:13400803-13400827	32.87	69.64	-1.08314	1.08314
chr14:2486102-2486141	67.29	31.37	1.10101	1.10101				chr9:21436972-21437001	32.4	69.51	-1.10123	1.10123
chr31:13396547-13396577	67.11	46.95	0.515403	0.515403				chr31:7085418-7085755	127.22	69.48	0.872656	0.872656
chr10:24437266-24437455	67.11	16.16	2.0541	2.0541				chrUn:3831622-3831653	13.17	69.42	-2.3981	2.3981
chr19:19406609-19406634	67.06	0	100	100				chr23:12610580-12610612	33.45	69.41	-1.05314	1.05314
chr4:63184909-63184935	66.97	3.56	4.23357	4.23357				chr14:23465530-23465556	18.29	69.37	-1.92326	1.92326
chr10:20220313-20220393	66.95	28.85	1.21451	1.21451				chr20:7510498-7510524	78.38	69.31	0.177422	0.177422
chr5:73000667-73000700	66.92	103.5	-0.629121	0.629121				chr2:46695443-46695469	0	69.26	-100	100
chr18:31470066-31470316	66.86	14.29	2.22614	2.22614				chr11:24838063-24838176	377.09	69.25	2.44502	2.44502
chr11:14360987-14361084	66.83	18.62	1.84364	1.84364				chr22:19371571-19371595	46.79	69.2	-0.564572	0.564572
chr10:14798797-14798824	66.75	1.71	5.2867	5.2867				chr17:78417694-78417725	16.53	69.17	-2.06506	2.06506
chr28:14000375-14000403	66.72	53.95	0.306496	0.306496				chr5:78212299-78212323	48.25	69.16	-0.519409	0.519409
chr11:15837936-15838130	66.66	16.04	2.05515	2.05515				chr2:112822267-112822291	3.65	69.16	-4.24397	4.24397
chr7:19642944-19642974	66.61	104.84	-0.654379	0.654379				chr26:29663551-29663584	26.22	69.07	-1.39739	1.39739
chr11:34062076-34062120	66.57	31.9	1.06132	1.06132				chr3:110498676-110498702	0	69.04	-100	100
chr2:117249301-117249326	66.56	0	100	100				chr19:58596904-58596927	28.92	69	-1.25453	1.25453
chr16:41715319-41715502	66.47	14.71	2.17591	2.17591				chr16:31691152-31691175	2.28	69	-4.91949	4.91949
chr5:11280049-11280148	66.44	268.12	-2.01275	2.01275				chr31:14749555-14749611	4.39	68.99	-3.97409	3.97409
chr7:12713083-12713115	66.24	256.18	-1.95138	1.95138				chr21:46597581-46597613	10.3	68.92	-2.74228	2.74228
chr15:29144916-29144943	66.24	44.18	0.584309	0.584309				chr6:65079581-65079606	0	68.88	-100	100
chr11:23083437-23083523	66.2	18.68	1.82534	1.82534				chr20:26139872-26139949	238.8	68.87	1.79386	1.79386
chr8:64716267-64716292	66.15	261.15	-1.98107	1.98107				chr18:37609766-37609843	238.75	68.86	1.79376	1.79376
chr14:52265096-52265326	66.11	22.32	1.56653	1.56653				chr10:59210765-59210790	79.97	68.77	0.21768	0.21768
chr7:82099843-82099879	66.05	46.99	0.491205	0.491205				chr5:15685191-15685222	70.84	68.72	0.0438342	0.0438342
chr7:8590336-8590365	65.89	354.79	-2.42883	2.42883				chr10:13582712-13582739	11.03	68.69	-2.63867	2.63867
chr10:6627187-6627403	65.83	45.32	0.538597	0.538597				chr28:11415560-11415623	32.66	68.64	-1.07152	1.07152
chr14:26643106-26643210	65.82	64.06	0.0391022	0.0391022				chr8:88830586-88830620	0	68.62	-100	100
chr9:52236969-52236995	65.8	255.85	-1.95914	1.95914				chr1:172377071-172377199	92.22	68.61	0.426661	0.426661
chr2:28186442-28187061	65.79	6.82	3.27002	3.27002				chr2:7812223-7812249	4.9	68.59	-3.80714	3.80714
chr17:80469439-80469554	65.76	24.43	1.42856	1.42856				chr20:3495607-3495660	42.08	68.56	-0.704232	0.704232
chr11:50407248-50407531	65.75	30.77	1.09547	1.09547				chr2:26586343-26586370	0	68.54	-100	100
chr28:24336700-24336740	65.73	448	-2.76887	2.76887				chr18:29178358-29178385	17.75	68.39	-1.94597	1.94597
chr8:51553395-51553421	65.7	62.74	0.0665078	0.0665078				chr5:92161627-92161652	9.06	68.33	-2.91494	2.91494
chr7:49267369-49267484	65.64	39.43	0.735282	0.735282				chrX:120513404-120513428	15.34	68.2	-2.15247	2.15247
chr17:78428090-78428507	65.51	18.59	1.81719	1.81719				chr11:15708925-15708951	7.81	68.19	-3.12617	3.12617
chr14:75258748-75258771	65.45	84	-0.359996	0.359996				chr2:62025440-62025464	10.26	68.16	-2.73189	2.73189
chr1:8093520-8094372	65.45	6.43	3.3475	3.3475				chr3:46939639-46939664	118.03	68.12	0.793003	0.793003
chr13:11844370-11845308	65.4	13.96	2.22799	2.22799				chrUn:73088247-73088289	1929.82	68.05	4.82573	4.82573
chrUn:16885483-16885517	65.38	1.89	5.11239	5.11239				chr1:2869890-2869913	16.74	68	-2.02224	2.02224
chr11:40836692-40837105	65.24	12.02	2.44032	2.44032				chr24:42817768-42817791	6.09	68	-3.48102	3.48102
chr22:27207333-27207390	65.16	164.79	-1.33857	1.33857				chr18:78770517-78770544	1.3	68	-5.70895	5.70895
chr11:21102535-21102925	65.03	11.56	2.49196	2.49196				chr22:9655814-9655844	107.91	67.96	0.667071	0.667071
chr7:54521330-54521355	65.03	0	100	100				chr7:56325702-56325735	43	67.94	-0.659925	0.659925
chrX:4546209-4546234	65.01	6.1	3.41378	3.41378				chr5:98347572-98347606	43.06	67.91	-0.657276	0.657276
chr11:15836116-15836229	64.99	18.68	1.79872	1.79872				chr2:33609377-33609641	60.52	67.88	-0.165575	0.165575
chr14:19127726-19127755	64.97	24.33	1.41704	1.41704				chr18:56716690-56716715	33.38	67.87	-1.02379	1.02379
chr1:68472461-68472487	64.71	3.13	4.36975	4.36975				chr11:51733341-51733369	53.28	67.86	-0.348967	0.348967
chr11:18122295-18122335	64.7	46.94	0.462948	0.462948				chr6:19816714-19816918	87.89	67.78	0.374839	0.374839
chr12:11344069-11344164	64.67	12.91	2.32461	2.32461				chrM:15632-16652	77.21	67.75	0.188567	0.188567
chr13:11842604-11842710	64.65	16.67	1.9554	1.9554				chr14:60446583-60446609	31.2	67.67	-1.11697	1.11697
chr24:24874995-24875025	64.64	205.47	-1.66843	1.66843				chr2:68685820-68685860	42.37	67.56	-0.673126	0.673126
chr11:16403213-16403321	64.62	16.72	1.95041	1.95041				chrUn:7436490-7436522	112.63	67.53	0.737991	0.737991
chr16:61296101-61296137	64.59	443.86	-2.78072	2.78072				chrUn:9062312-9062344	112.63	67.53	0.737991	0.737991
chr1:79735649-79735692	64.57	51.92	0.314574	0.314574				chr28:25328966-25328989	0	67.5	-100	100
chr16:6004595-6004622	64.52	162.72	-1.33457	1.33457				chr10:26934232-26934305	18.41	67.45	-1.87333	1.87333
chr30:45305-45335	64.46	237.73	-1.88285	1.88285				chr20:33365958-33365992	22.93	67.34	-1.55423	1.55423
chr1:78519993-78520453	64.46	8.26	2.96419	2.96419				chr16:53869107-53869131	8.89	67.32	-2.92078	2.92078
chr16:4473829-4475094	64.46	5.36	3.5881	3.5881				chrUn:76409681-76409709	1.52	67.31	-5.46868	5.46868
chr7:1202020-1202185	64.4	52.54	0.293644	0.293644				chr31:15693687-15698651	194.38	67.24	1.53149	1.53149
chr14:93473123-93473407	64.25	29.41	1.12739	1.12739				chr7:603388-603412	0	67.24	-100	100
chr14:15286650-15286689	64.14	57.69	0.152903	0.152903				chr11:51012628-51012707	233.08	67.2	1.79429	1.79429
chr19:38044968-38044993	64.07	52.69	0.28212	0.28212				chr24:13870865-13870894	24.6	67.2	-1.4498	1.4498
chr14:93476089-93476370	64.04	29.78	1.10463	1.10463				chr2:1192196-1192223	0	67.2	-100	100
chr3:19840367-19840503	64	49.38	0.374145	0.374145				chr13:8812159-8812295	38.18	67.16	-0.814785	0.814785
chr19:2033433-2033465	63.99	49.52	0.369835	0.369835				chr10:31827034-31827059	24.49	67.14	-1.45498	1.45498
chr7:78694325-78694516	63.92	87.68	-0.45598	0.45598				chr4:54733170-54733195	4.6	66.92	-3.86273	3.86273
chr16:2463063-2463244	63.91	19.81	1.68981	1.68981				chr13:4322658-4322700	4.65	66.91	-3.84692	3.84692
chr14:44054275-44054368	63.9	17.35	1.88088	1.88088				chr7:66560035-66560061	0.71	66.65	-6.55264	6.55264
chr3:117911195-117911221	63.89	1.85	5.10999	5.10999				chr5:26872515-26872540	7.96	66.62	-3.06512	3.06512
chr11:28877583-28879826	63.77	8.12	2.97333	2.97333				chr5:68886074-68886099	0	66.57	-100	100
chr14:89364464-89364536	63.76	9.11	2.80713	2.80713				chr1:58163219-58163250	0	66.53	-100	100
chr28:32703849-32703876	63.75	91.72	-0.524811	0.524811				chr17:60804216-60804246	87.63	66.52	0.397637	0.397637
chr11:20001661-20001878	63.64	40.56	0.649876	0.649876				chr5:81484232-81484282	68.3	66.51	0.0383143	0.0383143
chr2:36152852-36152876	63.59	36.96	0.782835	0.782835				chr7:95504938-95504963	11.64	66.5	-2.51426	2.51426
chrX:67432416-67432440	63.56	61.48	0.048002	0.048002				chr6:26960508-26960531	0.76	66.5	-6.45121	6.45121
chr4:46571808-46571832	63.49	153.59	-1.27448	1.27448				chr27:21465792-21465826	38.3	66.47	-0.795359	0.795359
chr18:38985212-38985238	63.48	8.96	2.82473	2.82473				chr18:64535473-64535500	13.73	66.39	-2.27363	2.27363
chr13:7444668-7444697	63.37	1.7	5.22019	5.22019				chr20:35573393-35573417	7.34	66.24	-3.17385	3.17385
chr14:93452345-93452625	63.34	32.05	0.982793	0.982793				chr11:51473742-51473771	41.85	66.23	-0.662257	0.662257
chr14:93462659-93462939	63.34	32.05	0.982793	0.982793				chr5:95669022-95669055	59.01	66.13	-0.164345	0.164345
chr15:34245777-34245804	63.32	4.29	3.88361	3.88361				chr13:4711733-4711767	41.28	66.12	-0.679644	0.679644
chr14:72980861-72980888	63.3	15.89	1.99409	1.99409				chr23:6051637-6051918	450.77	66.01	2.77163	2.77163
chr8:1549107-1549204	63.25	43.41	0.543038	0.543038				chr18:28605547-28605572	12.91	65.92	-2.35223	2.35223
chr21:20109571-20109595	63.19	0.96	6.04052	6.04052				chr29:4713974-4714001	44.56	65.84	-0.563215	0.563215
chr16:64140106-64140129	63.16	27	1.22605	1.22605				chr8:88041410-88041434	0	65.84	-100	100
chr14:6183127-6183155	63.06	19.31	1.70738	1.70738				chr8:27110393-27110417	9.89	65.76	-2.73317	2.73317
chr10:56015846-56015878	62.9	108.99	-0.793064	0.793064				chr1:74572025-74572049	3.29	65.76	-4.32105	4.32105
chr14:2841147-2841243	62.89	11.77	2.41772	2.41772				chr23:22857291-22857322	9.74	65.67	-2.75324	2.75324
chr8:1719380-1719411	62.78	155.84	-1.31169	1.31169				chr1:89791392-89791418	26.8	65.64	-1.29234	1.29234
chr30:675813-675867	62.77	6.56	3.25831	3.25831				chr9:913246-913271	8.43	65.62	-2.96053	2.96053
chr1:117862307-117862347	62.64	39.18	0.676967	0.676967				chr6:21548519-21548548	14.06	65.6	-2.2221	2.2221
chr28:1347885-1347910	62.61	2.85	4.45736	4.45736				chr11:27800232-27800278	16.86	65.58	-1.95965	1.95965
chr20:48093401-48093425	62.58	55.78	0.165954	0.165954				chr5:42224509-42224643	76.68	65.37	0.230222	0.230222
chr22:3579952-3579993	62.56	80.71	-0.367507	0.367507				chr19:37888177-37888201	18.29	65.32	-1.83647	1.83647
chr13:18990077-18990229	62.46	9.75	2.67946	2.67946				chr1:72612887-72612916	50.59	65.3	-0.368231	0.368231
chr16:30000495-30000523	62.43	46.17	0.435284	0.435284				chr5:60926093-60926119	104.48	65.26	0.678956	0.678956
chr2:46959064-46959093	62.36	106.4	-0.770805	0.770805				chr31:16520200-16521489	119.64	65.24	0.874871	0.874871
chr6:30724288-30724374	62.28	41.26	0.594025	0.594025				chr16:60026577-60026603	29.79	65.22	-1.13049	1.13049
chr1:38063167-38063209	62.27	300.65	-2.27148	2.27148				chr16:13961632-13961659	5.07	65.21	-3.68504	3.68504
chr10:77268228-77268269	62.23	175.17	-1.49307	1.49307				chr6:77313911-77313953	0	65.17	-100	100
chr11:22647256-22647884	62.18	8.58	2.8574	2.8574				chr1:62546522-62546560	19.22	65.03	-1.7585	1.7585
chr1:115897061-115897250	62.16	12.12	2.3586	2.3586				chr24:45881109-45881213	343.39	65	2.40134	2.40134
chr13:18995020-18995492	62.15	15.93	1.96401	1.96401				chr6:80025746-80025778	124.22	65	0.934386	0.934386
chr12:11352502-11352657	61.99	16.31	1.92628	1.92628				chr23:25615764-25615790	0	64.93	-100	100
chr13:19568463-19568984	61.97	15.34	2.01427	2.01427				chr7:2715085-2715212	46.33	64.82	-0.484492	0.484492
chr8:30523571-30523598	61.97	0	100	100				chr21:37444660-37444688	57.64	64.67	-0.166026	0.166026
chr31:20346251-20346284	61.92	109.53	-0.822849	0.822849				chr15:76715966-76715997	13.96	64.64	-2.21113	2.21113
chr12:20366217-20366320	61.85	36.48	0.761668	0.761668				chr26:9972791-9972829	129.76	64.57	1.00691	1.00691
chr1:51190112-51190147	61.83	180.25	-1.54362	1.54362				chr3:35101306-35101921	127.77	64.56	0.984837	0.984837
chr1:82775466-82775496	61.74	9.74	2.66421	2.66421				chr2:69753656-69753688	128.73	64.55	0.995859	0.995859
chr19:33194270-33194475	61.69	9.76	2.66008	2.66008				chr20:47695509-47695601	76.02	64.5	0.23708	0.23708
chr11:11591188-11591221	61.61	340.06	-2.46455	2.46455				chr1:156377965-156377994	0.74	64.5	-6.44563	6.44563
chr10:82052583-82052618	61.61	50.12	0.297778	0.297778				chr9:34754212-34754239	0	64.5	-100	100
chr4:17065923-17065986	61.59	6.05	3.34769	3.34769				chr2:28694467-28694493	70.35	64.44	0.126594	0.126594
chr2:83884168-83884226	61.59	4.68	3.71812	3.71812				chr21:22814032-22814069	32.14	64.42	-1.00314	1.00314
chr11:16402420-16402740	61.55	14.82	2.05421	2.05421				chr23:27143875-27143902	29.87	64.39	-1.10814	1.10814
chr13:19568068-19568186	61.54	20.79	1.56563	1.56563				chr25:31722255-31722337	157.29	64.38	1.28874	1.28874
chr10:37062980-37063005	61.53	114.46	-0.895482	0.895482				chr16:31677949-31677990	59.04	64.2	-0.120881	0.120881
chr22:9668451-9668479	61.4	46.1	0.413472	0.413472				chr6:20183463-20183752	45.18	64.18	-0.50644	0.50644
chr6:34158342-34158987	61.27	70.76	-0.207753	0.207753				chr17:9274770-9274797	7.75	64.18	-3.04986	3.04986
chr14:38143028-38143118	61.17	78.77	-0.364822	0.364822				chrX:112372711-112372739	4.75	64.16	-3.75567	3.75567
chr13:11931060-11931086	61.17	3.86	3.98615	3.98615				chr12:1217488-1217556	0.33	64.1	-7.60171	7.60171
chr12:21888246-21888534	61.16	25.74	1.24858	1.24858				chr11:19977699-19977838	118.06	64.09	0.881349	0.881349
chr11:26173224-26173396	61.1	6.34	3.26862	3.26862				chr14:26643106-26643210	65.82	64.06	0.0391022	0.0391022
chr27:6211718-6211741	61.05	0	100	100				chr16:65500807-65500830	29.68	64	-1.10858	1.10858
chr10:11582469-11582536	60.99	8.59	2.82784	2.82784				chr1:42637576-42637599	0	64	-100	100
chr16:9207238-9207263	60.97	326.62	-2.42144	2.42144				chr20:26891748-26891843	57.11	63.95	-0.163201	0.163201
chr14:12370516-12370544	60.96	11.45	2.41252	2.41252				chr16:21107117-21107147	0	63.95	-100	100
chr14:83934846-83934882	60.95	1.65	5.20709	5.20709				chr28:35217352-35217466	176.31	63.92	1.46377	1.46377
chr12:21887553-21887635	60.93	20.26	1.58852	1.58852				chr2:42425821-42425931	186.95	63.79	1.55125	1.55125
chr14:21857783-21857810	60.74	96.18	-0.66309	0.66309				chr25:31730141-31730253	236.1	63.77	1.88845	1.88845
chrX:123774315-123774454	60.73	86.3	-0.506951	0.506951				chr27:5205317-5205380	6.65	63.76	-3.26123	3.26123
chr11:15836345-15836532	60.7	18.46	1.71729	1.71729				chr1:126304250-126304276	135.4	63.74	1.08696	1.08696
chr10:17228158-17228271	60.69	12.23	2.31103	2.31103				chr7:3704976-3705004	0.65	63.72	-6.61516	6.61516
chr2:33609377-33609641	60.52	67.88	-0.165575	0.165575				chr14:86786167-86786192	108.24	63.69	0.765095	0.765095
chr13:24998857-24998920	60.51	107.03	-0.82277	0.82277				chr26:12444400-12444427	98.01	63.66	0.622542	0.622542
chr14:93444791-93445072	60.48	28.46	1.08752	1.08752				chr14:69442105-69442133	39.83	63.66	-0.676532	0.676532
chr29:5845626-5845652	60.37	0	100	100				chr19:24794601-24794710	28.89	63.63	-1.13914	1.13914
chr22:40807650-40807692	60.35	86.01	-0.511151	0.511151				chrX:119915573-119915603	58.98	63.58	-0.108347	0.108347
chr11:51317993-51318046	60.29	8.48	2.82978	2.82978				chr7:87578056-87578082	1.41	63.57	-5.49458	5.49458
chr4:55068145-55068373	60.27	6.14	3.29513	3.29513				chr11:21939952-21939987	0	63.57	-100	100
chr1:70793759-70793840	60.16	10.1	2.57445	2.57445				chr4:94812284-94812312	37.11	63.55	-0.776084	0.776084
chr19:2205675-2205700	60.09	0	100	100				chr23:512604-512858	359.39	63.54	2.49981	2.49981
chr14:62201476-62201509	60.03	10.18	2.55995	2.55995				chrX:20305029-20305062	6.5	63.52	-3.2887	3.2887
chr8:68336480-68336636	59.98	168.53	-1.49045	1.49045				chr3:38100587-38100616	0	63.5	-100	100
chr13:9755749-9755773	59.94	49.08	0.288384	0.288384				chr3:65165638-65165665	26.77	63.46	-1.24523	1.24523
chr3:104323817-104323846	59.81	4.37	3.77468	3.77468				chr3:82042812-82042836	4.38	63.44	-3.85639	3.85639
chr16:36242170-36242293	59.78	10.52	2.50653	2.50653				chr20:44715630-44715654	4.38	63.4	-3.85548	3.85548
chrUn:44252831-44252906	59.72	1.45	5.36409	5.36409				chr26:8245693-8245763	13.93	63.37	-2.1856	2.1856
chr18:34194203-34194274	59.67	9.74	2.61501	2.61501				chr3:22920173-22920257	220.04	63.19	1.8	1.8
chr30:5341683-5341831	59.64	175.92	-1.56057	1.56057				chr3:107350039-107350079	172	63.13	1.44601	1.44601
chr21:48937028-48937108	59.64	3.65	4.03031	4.03031				chr19:51842702-51842731	0	63.13	-100	100
chr10:21724456-21724670	59.63	9.81	2.60371	2.60371				chr9:7619504-7619687	54.14	63.1	-0.220945	0.220945
chrUn:9075456-9075550	59.56	1.4	5.41085	5.41085				chr4:44992574-44992621	3.1	63.04	-4.34593	4.34593
chr10:6975656-6975742	59.54	34.94	0.76898	0.76898				chr24:40874537-40874561	4.57	63	-3.78509	3.78509
chrX:123382882-123382950	59.51	53	0.16714	0.16714				chr19:13777689-13777712	1.52	63	-5.37321	5.37321
chr27:12317279-12317308	59.51	5.27	3.49726	3.49726				chr2:119524117-119524140	0	63	-100	100
chr17:20169227-20169258	59.39	16.14	1.87958	1.87958				chr6:58266990-58267015	11.09	62.94	-2.50472	2.50472
chrUn:1296694-1296728	59.31	98.41	-0.73053	0.73053				chr15:45252755-45252827	57.82	62.9	-0.121491	0.121491
chr3:24905753-24905810	59.3	50.91	0.220083	0.220083				chrX:86754354-86754379	6.35	62.88	-3.30777	3.30777
chr14:19153339-19153368	59.24	14	2.08114	2.08114				chr12:28444660-28444684	0	62.88	-100	100
chr11:44606836-44607332	59.12	8.69	2.76622	2.76622				chr1:1455590-1455691	73.23	62.84	0.220752	0.220752
chr28:20879178-20879204	59.11	45.37	0.381664	0.381664				chr23:1337769-1337794	15.15	62.84	-2.05237	2.05237
chr15:4597953-4598125	59.11	9.17	2.68841	2.68841				chr5:407301-407336	10.46	62.83	-2.58657	2.58657
chr16:31677949-31677990	59.04	64.2	-0.120881	0.120881				chr9:8160798-8160824	0	62.81	-100	100
chr5:95669022-95669055	59.01	66.13	-0.164345	0.164345				chr7:57371531-57371560	90.18	62.8	0.522043	0.522043
chrX:119915573-119915603	58.98	63.58	-0.108347	0.108347				chr8:51553395-51553421	65.7	62.74	0.0665078	0.0665078
chr11:24188422-24188799	58.91	4.83	3.60842	3.60842				chr23:35535973-35535997	0	62.7	-100	100
chr5:7192241-7192269	58.87	47.23	0.317829	0.317829				chr22:6974958-6974983	40.68	62.69	-0.623916	0.623916
chr31:19556563-19556589	58.86	192.76	-1.71145	1.71145				chr2:114431699-114431727	1.99	62.69	-4.97739	4.97739
chr2:81784668-81784696	58.78	0.86	6.09484	6.09484				chr11:29742288-29742315	0	62.68	-100	100
chr15:1194967-1195011	58.76	89.14	-0.601239	0.601239				chr8:30130517-30130905	12.82	62.54	-2.28638	2.28638
chr27:24750018-24750046	58.73	2.79	4.39576	4.39576				chr27:38977307-38977337	0	62.52	-100	100
chr11:37904683-37904707	58.7	24.96	1.23374	1.23374				chrUn:72916690-72916713	44.14	62.5	-0.50177	0.50177
chr2:86740606-86740630	58.7	2.56	4.51914	4.51914				chr16:30532864-30532941	23.77	62.48	-1.39425	1.39425
chr25:5591493-5591524	58.63	146.53	-1.32149	1.32149				chr12:9804068-9804103	10.13	62.42	-2.62337	2.62337
chr20:54492001-54492035	58.6	58.66	-0.00147641	0.00147641				chr1:166196946-166196970	24.11	62.4	-1.37191	1.37191
chr2:105122588-105122729	58.56	79.38	-0.43886	0.43886				chr15:38834527-38834551	2.19	62.4	-4.83254	4.83254
chr16:74132967-74132994	58.54	0	100	100				chr23:14203113-14203138	8.67	62.37	-2.84675	2.84675
chr8:22065259-22065314	58.5	2.61	4.48631	4.48631				chr14:61318556-61318587	16.11	62.34	-1.9522	1.9522
chr10:21588737-21588843	58.47	13.53	2.11153	2.11153				chr2:39754235-39754357	446.05	62.27	2.8406	2.8406
chr1:117978736-117978827	58.42	1.03	5.82575	5.82575				chr15:65593820-65593846	0	62.24	-100	100
chr7:686248-686351	58.4	60.38	-0.0481024	0.0481024				chrX:57104671-57104703	56.24	62.18	-0.144854	0.144854
chr13:8813479-8813676	58.35	26.86	1.11927	1.11927				chr28:41198585-41198719	84.56	62.17	0.443757	0.443757
chr17:951732-951931	58.31	25.47	1.19494	1.19494				chr3:60250008-60250040	48.67	62.09	-0.351328	0.351328
chr3:58611663-58611701	58.31	0.82	6.15198	6.15198				chr6:71778659-71778693	12.18	62.09	-2.34985	2.34985
chr10:24433030-24433120	58.23	26.14	1.1555	1.1555				chr1:40573266-40573296	12.1	62	-2.35726	2.35726
chr8:40108777-40108803	58.17	199.44	-1.77761	1.77761				chr5:99680158-99680355	10.21	61.94	-2.60089	2.60089
chr16:35774319-35774365	58.14	187.89	-1.69229	1.69229				chrUn:24441644-24446515	587.27	61.88	3.24648	3.24648
chr11:51326134-51326286	58.14	12.05	2.2705	2.2705				chr19:21584575-21584604	2.23	61.82	-4.79296	4.79296
chr28:16245355-16245380	58.01	499.12	-3.10501	3.10501				chr4:23351154-23351180	9.81	61.81	-2.65552	2.65552
chr12:820128-820154	57.98	0	100	100				chr31:22965475-22965514	6.77	61.77	-3.18968	3.18968
chr17:67341906-67342014	57.96	13.73	2.07773	2.07773				chr18:53795682-53795725	183.26	61.64	1.57195	1.57195
chr25:9437400-9437449	57.93	49.84	0.217007	0.217007				chr2:112783624-112783651	50.26	61.6	-0.29352	0.29352
chr2:12166929-12167021	57.92	72.78	-0.32948	0.32948				chr17:53989893-53989931	0	61.53	-100	100
chr8:8246092-8246134	57.9	3.24	4.1595	4.1595				chr8:26409263-26409293	56.31	61.52	-0.127664	0.127664
chrX:124105093-124105172	57.87	58.56	-0.0170999	0.0170999				chrX:67432416-67432440	63.56	61.48	0.048002	0.048002
chr9:22272742-22272772	57.85	46.27	0.32224	0.32224				chr21:40352463-40352502	9	61.46	-2.77165	2.77165
chr15:45252755-45252827	57.82	62.9	-0.121491	0.121491				chr6:69289869-69289968	219.69	61.42	1.83869	1.83869
chr15:89276907-89276931	57.77	0	100	100				chr19:47265830-47265859	12.73	61.37	-2.2693	2.2693
chr14:93441847-93442136	57.76	28.35	1.02672	1.02672				chr24:16754350-16754379	12.01	61.37	-2.3533	2.3533
chr21:25013015-25013057	57.73	101.21	-0.809959	0.809959				chr14:28932162-28932190	0	61.33	-100	100
chr1:35074032-35074056	57.68	197.52	-1.77586	1.77586				chr8:63706475-63706502	50.5	61.32	-0.280074	0.280074
chr16:36118476-36118619	57.65	10.08	2.51582	2.51582				chr22:3718493-3718519	0	61.22	-100	100
chr21:37444660-37444688	57.64	64.67	-0.166026	0.166026				chr1:86793796-86793824	5.62	61.21	-3.44513	3.44513
chr14:67178147-67178194	57.62	47.64	0.274396	0.274396				chr19:29178248-29178276	83.82	61.12	0.45565	0.45565
chr13:39920387-39920593	57.55	40.48	0.507607	0.507607				chr16:45137444-45137548	43.54	61.12	-0.489303	0.489303
chr5:87412402-87412427	57.47	53.57	0.101384	0.101384				chrUn:95135774-95139779	590.94	61.08	3.27424	3.27424
chr1:45236071-45236146	57.45	88.22	-0.618799	0.618799				chr3:22919559-22919646	212.71	61.04	1.80106	1.80106
chr15:77263251-77263303	57.42	232.63	-2.01841	2.01841				chr5:38227765-38227790	9	61.04	-2.76176	2.76176
chr26:8699694-8699722	57.42	53.31	0.107147	0.107147				chr26:35769496-35769521	235.43	61	1.94842	1.94842
chr17:24995124-24995508	57.4	10.34	2.47281	2.47281				chr2:45029754-45029785	12.43	61	-2.29498	2.29498
chr14:2839683-2839818	57.39	10.02	2.51792	2.51792				chr27:5204594-5204631	9.84	60.95	-2.6309	2.6309
chr28:488602-488634	57.38	88.44	-0.624151	0.624151				chr23:1002893-1003031	108.66	60.94	0.83436	0.83436
chr18:8716496-8716521	57.36	233.63	-2.02611	2.02611				chr21:22533206-22533232	26.07	60.89	-1.22381	1.22381
chr1:170398666-170398694	57.24	51.02	0.165961	0.165961				chr1:146561031-146561068	45.08	60.87	-0.433244	0.433244
chr11:19229741-19229798	57.23	60.11	-0.0708334	0.0708334				chr2:46661460-46661489	0	60.83	-100	100
chr2:76404738-76404770	57.14	2.95	4.27571	4.27571				chr26:4791277-4791301	90.35	60.8	0.571453	0.571453
chr20:26891748-26891843	57.11	63.95	-0.163201	0.163201				chr16:37666361-37666390	6.71	60.59	-3.1747	3.1747
chr16:75502113-75502141	57.1	0	100	100				chr10:68354803-68354833	1.2	60.52	-5.65631	5.65631
chrX:122939206-122939258	56.98	54.1	0.074827	0.074827				chr1:109024890-109024918	0.65	60.51	-6.54059	6.54059
chr18:57400161-57400187	56.93	260.37	-2.1933	2.1933				chr5:98729693-98729719	2.05	60.4	-4.88085	4.88085
chr11:26171427-26171539	56.91	4.72	3.59182	3.59182				chr12:8802876-8802903	67.89	60.39	0.168889	0.168889
chr10:60629165-60629192	56.85	31.96	0.830893	0.830893				chr7:686248-686351	58.4	60.38	-0.0481024	0.0481024
chr16:7010025-7010306	56.79	17	1.7401	1.7401				chr17:15685936-15685968	0	60.3	-100	100
chr3:50221192-50221225	56.79	0	100	100				chr20:48734280-48734309	0	60.3	-100	100
chr14:93465627-93465906	56.75	27.45	1.04781	1.04781				chr25:12573708-12573733	0	60.23	-100	100
chr10:6632079-6632181	56.7	28.36	0.999491	0.999491				chr10:64771435-64771459	44.57	60.18	-0.433211	0.433211
chr16:51280987-51281102	56.66	20.21	1.48726	1.48726				chr11:19229741-19229798	57.23	60.11	-0.0708334	0.0708334
chr1:40381964-40381992	56.61	97.27	-0.780938	0.780938				chr27:26363251-26363276	0.76	60	-6.30282	6.30282
chr21:14576795-14576902	56.55	5.17	3.45129	3.45129				chrX:53140724-53140757	54.78	59.91	-0.129148	0.129148
chr10:24515393-24515526	56.42	55.21	0.0312771	0.0312771				chr20:8813978-8814008	3.85	59.9	-3.95963	3.95963
chr2:99529352-99529385	56.38	0	100	100				chr11:19230736-19230865	32.88	59.88	-0.864864	0.864864
chr20:25592699-25592749	56.36	0.96	5.87549	5.87549				chr17:80474773-80474904	113.55	59.87	0.923423	0.923423
chr8:26409263-26409293	56.31	61.52	-0.127664	0.127664				chr16:34615991-34616122	77.49	59.81	0.373623	0.373623
chr24:6349101-6349128	56.3	107.89	-0.938354	0.938354				chr27:5205398-5205497	5.3	59.79	-3.49584	3.49584
chr16:36096448-36096570	56.27	16.96	1.73023	1.73023				chr8:55543015-55543039	0	59.76	-100	100
chr14:59790603-59790634	56.26	245.45	-2.12525	2.12525				chr11:19957173-19957378	92.8	59.71	0.636152	0.636152
chrX:57104671-57104703	56.24	62.18	-0.144854	0.144854				chr11:19962707-19962912	92.8	59.71	0.636152	0.636152
chr19:44451714-44451882	56.18	12.33	2.18788	2.18788				chrUn:63405740-63405881	10.72	59.68	-2.47694	2.47694
chr8:68099348-68099376	56.17	103.16	-0.877012	0.877012				chrUn:36146484-36151309	577.06	59.56	3.27631	3.27631
chr14:49347719-49347745	56.14	5.04	3.47753	3.47753				chr4:29909490-29909515	77.68	59.54	0.383684	0.383684
chr10:24435490-24435631	56.05	15.43	1.86098	1.86098				chr6:33756460-33756484	13.24	59.52	-2.16847	2.16847
chr12:945623-945680	56.02	16.33	1.77842	1.77842				chr19:3287103-3287152	0.02	59.51	-11.5389	11.5389
chr13:18653972-18654131	55.93	17.31	1.69202	1.69202				chr7:43396377-43396412	42.95	59.39	-0.467562	0.467562
chr27:33493804-33493955	55.88	6.91	3.01557	3.01557				chr3:116333105-116340242	388.54	59.33	2.71123	2.71123
chr9:58211628-58211658	55.74	46.86	0.250356	0.250356				chr1:158211668-158211717	47.19	59.3	-0.329551	0.329551
chr1:126045796-126045864	55.6	56.58	-0.0252073	0.0252073				chr23:8958243-8958273	42.3	59.27	-0.486644	0.486644
chr18:56081438-56081474	55.55	57.79	-0.057033	0.057033				chr27:29338680-29338721	0.43	59.24	-7.10609	7.10609
chr16:36243453-36243632	55.54	8.67	2.67942	2.67942				chrUn:52670384-52675301	576.82	59.23	3.28372	3.28372
chr31:14831246-14831275	55.53	182.77	-1.71869	1.71869				chr26:26879521-26879547	0	59.22	-100	100
chr31:15461347-15461372	55.52	189.06	-1.76776	1.76776				chr2:42412025-42412202	199.3	59.04	1.75518	1.75518
chr2:73250673-73250714	55.51	4.22	3.71743	3.71743				chr6:6593872-6593897	13.43	59.04	-2.13623	2.13623
chr8:72367274-72367314	55.5	236.73	-2.09268	2.09268				chrX:96954805-96954839	0.18	58.99	-8.35633	8.35633
chr14:93469616-93469896	55.45	26.17	1.08327	1.08327				chr13:29724053-29724082	7.43	58.95	-2.98806	2.98806
chr13:8812443-8812604	55.4	17.52	1.66088	1.66088				chr11:19939522-19939710	93.58	58.85	0.669158	0.669158
chr3:15078276-15078302	55.37	0	100	100				chr28:41604932-41604959	12.26	58.82	-2.26235	2.26235
chrX:15246983-15247033	55.36	50.52	0.131989	0.131989				chr8:55407203-55407227	0.73	58.82	-6.33227	6.33227
chr28:9202452-9202485	55.36	5.87	3.23741	3.23741				chr3:26218229-26218261	69.9	58.8	0.249476	0.249476
chr18:31441248-31441398	55.35	3.81	3.86072	3.86072				chr11:19987499-19987687	93.56	58.79	0.670321	0.670321
chr12:23073349-23073478	55.34	22.75	1.28246	1.28246				chr2:42575113-42575278	195.83	58.78	1.7362	1.7362
chr14:93448690-93448971	55.32	27.61	1.00261	1.00261				chr20:54492001-54492035	58.6	58.66	-0.00147641	0.00147641
chrUn:32438271-32438507	55.29	1.86	4.89364	4.89364				chr15:40635705-40635730	0	58.62	-100	100
chr13:8034494-8034522	55.24	1.66	5.05646	5.05646				chr20:50667465-50667492	19.71	58.61	-1.57222	1.57222
chr18:67690850-67690876	55.21	1.85	4.89933	4.89933				chr1:126045352-126045421	13.58	58.57	-2.10868	2.10868
chr6:9240601-9240630	55.17	124.49	-1.17407	1.17407				chrX:124105093-124105172	57.87	58.56	-0.0170999	0.0170999
chr1:24894166-24894192	55.16	81.67	-0.566184	0.566184				chr29:23178969-23178995	6.96	58.48	-3.07078	3.07078
chr11:20060026-20060060	55.1	440.1	-2.99771	2.99771				chr29:639768-639796	9.3	58.45	-2.6519	2.6519
chr11:36417694-36417723	54.94	4	3.77979	3.77979				chr1:127080624-127080743	172.58	58.43	1.56248	1.56248
chr4:104872662-104873420	54.94	5.6	3.29436	3.29436				chr14:12052742-12052768	0	58.41	-100	100
chr13:13622572-13623850	54.88	11.33	2.27613	2.27613				chr18:77680332-77680364	47.27	58.4	-0.305044	0.305044
chr16:75745897-75745922	54.86	51.79	0.0830811	0.0830811				chr10:21601131-21601351	256.04	58.38	2.13282	2.13282
chr11:20051150-20051535	54.84	14.19	1.95035	1.95035				chr7:78085233-78085364	82	58.37	0.490397	0.490397
chrX:53140724-53140757	54.78	59.91	-0.129148	0.129148				chr16:80465021-80465051	19.11	58.32	-1.60966	1.60966
chr2:97493777-97493808	54.77	55.16	-0.0102366	0.0102366				chr16:76106893-76106933	34.39	58.19	-0.758782	0.758782
chrX:123426682-123426760	54.76	4.71	3.53932	3.53932				chr3:50252047-50252074	5.55	58.18	-3.38996	3.38996
chr16:81876905-81877004	54.71	11.61	2.23644	2.23644				chr10:61337243-61337278	32.43	58.1	-0.841209	0.841209
chr14:61750141-61750174	54.7	88.58	-0.69544	0.69544				chr3:29925333-29925362	9.87	58.1	-2.55742	2.55742
chr14:38141221-38141289	54.63	12.96	2.07563	2.07563				chr2:85461026-85461054	0.76	58.07	-6.25565	6.25565
chr15:69205442-69205623	54.58	54.01	0.0151458	0.0151458				chr23:8791180-8791205	16.33	58.04	-1.82952	1.82952
chr5:72119891-72119922	54.57	155.22	-1.50813	1.50813				chr1:119289598-119289621	0	58	-100	100
chr7:2711919-2712126	54.56	51.73	0.0768425	0.0768425				chr5:47518658-47518729	192.65	57.98	1.73235	1.73235
chrX:69716901-69716926	54.43	92.56	-0.765987	0.765987				chr5:47520103-47520174	192.65	57.98	1.73235	1.73235
chr6:78538047-78538072	54.38	1.88	4.85427	4.85427				chr27:25777737-25777769	0	57.97	-100	100
chr10:24434097-24434260	54.37	28.61	0.926291	0.926291				chr24:34618291-34618403	192.55	57.94	1.7326	1.7326
chr8:20693365-20693395	54.27	0	100	100				chr21:2531859-2531935	352.76	57.88	2.60755	2.60755
chr1:84639478-84639509	54.16	54.16	0	0				chr15:48313159-48313183	8.8	57.88	-2.71749	2.71749
chr9:7619504-7619687	54.14	63.1	-0.220945	0.220945				chr7:52577492-52577529	13.35	57.87	-2.11598	2.11598
chr14:2839254-2839329	54.01	8.05	2.74617	2.74617				chrX:12004125-12004173	175.26	57.8	1.60036	1.60036
chr6:83598254-83598280	54	6	3.16993	3.16993				chr18:56081438-56081474	55.55	57.79	-0.057033	0.057033
chr12:32048494-32048692	53.95	6.77	2.9944	2.9944				chr20:16100904-16100941	1.29	57.76	-5.48463	5.48463
chr21:39407288-39407318	53.92	52.33	0.0431822	0.0431822				chr20:61124926-61124989	0.39	57.75	-7.2102	7.2102
chr4:57032394-57032494	53.92	2.54	4.40792	4.40792				chr14:15286650-15286689	64.14	57.69	0.152903	0.152903
chr1:115419885-115420137	53.84	4.79	3.49058	3.49058				chr3:65812904-65812928	0	57.64	-100	100
chr4:81429195-81429227	53.83	83.14	-0.627132	0.627132				chr8:40413791-40413844	11.64	57.61	-2.30723	2.30723
chr14:20078680-20079011	53.71	19.1	1.49162	1.49162				chr13:18988740-18988925	182.11	57.59	1.66092	1.66092
chr27:37367025-37369816	53.65	73.7	-0.458086	0.458086				chrUn:27811283-27815765	561.69	57.5	3.28814	3.28814
chr12:21887721-21887821	53.63	17.86	1.58631	1.58631				chr4:78287014-78287040	4.76	57.5	-3.59453	3.59453
chr14:52466781-52467379	53.63	11.03	2.28161	2.28161				chr15:17598328-17598356	0	57.41	-100	100
chr15:7759091-7759256	53.61	13.39	2.00135	2.00135				chrUn:35560017-35560097	0.23	57.34	-7.96176	7.96176
chr11:15319923-15320051	53.5	16.97	1.65655	1.65655				chr6:60587386-60587415	125.97	57.33	1.13572	1.13572
chr2:17141017-17141128	53.5	3.91	3.7743	3.7743				chr7:707328-707448	90.03	57.3	0.651871	0.651871
chr14:59036448-59037978	53.35	12.69	2.0718	2.0718				chr24:28040124-28040150	10.95	57.2	-2.38508	2.38508
chr11:51733341-51733369	53.28	67.86	-0.348967	0.348967				chr16:46737268-46737293	7.93	57.15	-2.84936	2.84936
chr15:70805054-70805194	53.28	11.5	2.21196	2.21196				chr1:799082-799114	0	57.15	-100	100
chr16:35474740-35474881	53.27	6.19	3.10531	3.10531				chr14:19133465-19133489	1.49	57.12	-5.26061	5.26061
chr24:7350770-7350794	53.26	0	100	100				chrUn:2647397-2647632	13.74	57.11	-2.05536	2.05536
chr14:53665694-53665719	53.21	288.95	-2.44105	2.44105				chr7:59125147-59125173	6.37	57.07	-3.16337	3.16337
chr16:4482765-4482987	53.2	9.59	2.47182	2.47182				chr3:14886960-14886983	26.63	57	-1.09791	1.09791
chr24:12453483-12453991	53.2	5.2	3.35484	3.35484				chr23:7703319-7703344	0	56.81	-100	100
chr1:55551116-55551139	53.14	178	-1.74401	1.74401				chr6:66965053-66965082	0	56.77	-100	100
chr17:45916904-45916933	53.12	294.71	-2.47197	2.47197				chr15:38288531-38288687	98.5	56.76	0.795249	0.795249
chr2:62045497-62045523	53.1	0	100	100				chrX:49285890-49285915	10.4	56.72	-2.44727	2.44727
chr25:37574684-37574786	53.08	4.57	3.5379	3.5379				chr17:52814563-52814593	4.39	56.68	-3.69055	3.69055
chr14:34479663-34479713	53.05	2.82	4.23359	4.23359				chr1:126045796-126045864	55.6	56.58	-0.0252073	0.0252073
chr22:30934684-30934840	53	5.99	3.14536	3.14536				chr20:7859439-7859473	18.39	56.57	-1.62112	1.62112
chr1:70849621-70849713	52.97	6.49	3.02889	3.02889				chr27:5204054-5204339	5.69	56.52	-3.31226	3.31226
chr23:37690017-37690045	52.96	132.79	-1.32617	1.32617				chr1:97965023-97965053	9.17	56.5	-2.62326	2.62326
chr14:20966290-20966318	52.94	21.33	1.31147	1.31147				chr17:47451145-47451169	24.11	56.16	-1.21991	1.21991
chr11:29099535-29099561	52.93	10.78	2.29573	2.29573				chr10:24518529-24518666	24.21	56.09	-1.21214	1.21214
chr17:18965645-18965849	52.9	35.57	0.572607	0.572607				chr10:36971843-36971872	461.18	56.07	3.04003	3.04003
chr3:21637223-21637246	52.89	49	0.110213	0.110213				chr2:65736767-65736815	141.8	56	1.34036	1.34036
chr10:5437504-5437631	52.89	16.85	1.65025	1.65025				chr3:59637641-59637668	84.88	55.96	0.601029	0.601029
chr12:940618-940862	52.85	23.29	1.18219	1.18219				chr10:51271158-51271182	7.23	55.96	-2.95233	2.95233
chrX:118495242-118495330	52.75	5.75	3.19754	3.19754				chr5:12223759-12223783	0	55.96	-100	100
chr14:45048996-45049022	52.72	304.72	-2.53106	2.53106				chr1:150945492-150945588	10.9	55.91	-2.35878	2.35878
chr27:19308314-19308350	52.65	2.13	4.62751	4.62751				chr6:21267947-21267973	0	55.89	-100	100
chr17:14257192-14257216	52.6	2.88	4.19092	4.19092				chr7:67169865-67169968	0.06	55.86	-9.86264	9.86264
chr10:21579241-21579344	52.52	8.11	2.69509	2.69509				chr20:48093401-48093425	62.58	55.78	0.165954	0.165954
chr21:22782650-22782673	52.51	3	4.12956	4.12956				chr20:55921450-55921482	25.43	55.74	-1.13218	1.13218
chr11:50539928-50539961	52.5	76.43	-0.541822	0.541822				chr13:21015227-21017412	84.07	55.73	0.593137	0.593137
chr12:25894113-25894271	52.41	24.16	1.11722	1.11722				chr19:53582247-53582271	6.57	55.72	-3.08423	3.08423
chrX:76116493-76116521	52.37	184.14	-1.81399	1.81399				chr3:20503207-20503232	14.31	55.69	-1.96039	1.96039
chr2:13686599-13686713	52.36	3.81	3.7806	3.7806				chr16:75505724-75505755	5.96	55.67	-3.22352	3.22352
chr7:688888-689015	52.28	75.29	-0.526199	0.526199				chr17:34452524-34452555	12.58	55.59	-2.14369	2.14369
chr22:26283430-26284089	52.28	6.52	3.00332	3.00332				chr3:111458741-111458774	49.33	55.58	-0.172101	0.172101
chrUn:36563833-36563918	52.25	1.3	5.32885	5.32885				chr28:27431323-27431449	1.74	55.57	-4.99715	4.99715
chr10:7403247-7403333	52.17	11.31	2.20562	2.20562				chr1:121105207-121105340	240.53	55.53	2.11488	2.11488
chr13:39923579-39923702	52.16	44.21	0.238571	0.238571				chr3:56397051-56397099	26.35	55.42	-1.0726	1.0726
chr4:81158465-81158503	52.07	3.72	3.80708	3.80708				chr23:6378122-6378496	397.29	55.34	2.8438	2.8438
chrX:6986334-6986359	52.07	0	100	100				chr14:1912240-1912289	23.04	55.34	-1.26418	1.26418
chr1:121100717-121100902	52.06	4.99	3.38306	3.38306				chr28:27544570-27544604	0	55.29	-100	100
chr22:26541081-26541105	52.05	99.64	-0.936827	0.936827				chr10:24515393-24515526	56.42	55.21	0.0312771	0.0312771
chr13:13632867-13633343	52.04	19.33	1.42878	1.42878				chr15:30049129-30049188	10.39	55.18	-2.40895	2.40895
chr13:6880122-6880231	51.94	18.62	1.47999	1.47999				chr2:65737728-65737762	244.67	55.16	2.14914	2.14914
chr21:21796405-21796434	51.92	102.53	-0.981684	0.981684				chr2:97493777-97493808	54.77	55.16	-0.0102366	0.0102366
chr13:18992724-18994165	51.82	15.94	1.70086	1.70086				chrUn:41626743-41633067	525.52	55.08	3.25415	3.25415
chr14:19765236-19765380	51.8	15.76	1.71668	1.71668				chr29:1294585-1294612	0	55.07	-100	100
chr14:93493035-93493314	51.77	22.49	1.20283	1.20283				chr2:108800048-108800071	0.76	55	-6.17729	6.17729
chr18:6462957-6462984	51.76	15.18	1.76967	1.76967				chr17:46312076-46312099	0	55	-100	100
chr9:74345851-74345874	51.75	1	5.69349	5.69349				chr28:24572830-24572857	0	54.98	-100	100
chr1:121638849-121638882	51.72	53.99	-0.0619699	0.0619699				chr20:14659444-14659470	41.43	54.96	-0.407706	0.407706
chr1:397298-397322	51.72	38.96	0.408729	0.408729				chrUn:98541462-98542496	563.13	54.94	3.35754	3.35754
chr11:59803465-59803500	51.69	52.47	-0.0216076	0.0216076				chr8:31783306-31783332	0	54.93	-100	100
chr5:56217997-56218027	51.69	99.88	-0.950311	0.950311				chr9:66140160-66140189	1.27	54.86	-5.43285	5.43285
chr17:37265229-37265254	51.67	220.38	-2.09259	2.09259				chr15:74402975-74403017	0.07	54.85	-9.61392	9.61392
chr13:4590428-4590843	51.66	11.4	2.18001	2.18001				chrX:57288494-57288519	0	54.83	-100	100
chr16:7018285-7018505	51.58	15.61	1.72434	1.72434				chr4:6128527-6128553	10.26	54.81	-2.41741	2.41741
chr17:39302860-39302886	51.56	53.63	-0.056788	0.056788				chr5:90815102-90815128	0	54.81	-100	100
chr25:895251-895343	51.55	150.55	-1.5462	1.5462				chr17:38379978-38380006	0	54.76	-100	100
chr13:4613979-4614005	51.55	10.67	2.27241	2.27241				chr18:61732522-61732548	3.89	54.74	-3.81475	3.81475
chr14:4683461-4683617	51.52	9.65	2.41653	2.41653				chr1:75533624-75533649	94.19	54.69	0.784297	0.784297
chr15:4482026-4482056	51.45	70.69	-0.458335	0.458335				chr8:29336262-29336288	0	54.67	-100	100
chr1:141818157-141818200	51.41	77.99	-0.60124	0.60124				chr1:167000555-167000593	6.14	54.61	-3.15285	3.15285
chr15:78064962-78064996	51.31	39.06	0.393548	0.393548				chr7:84624248-84624274	0	54.59	-100	100
chr13:13628694-13628873	51.2	24.22	1.07994	1.07994				chr16:68937388-68937471	33.17	54.57	-0.718229	0.718229
chr2:42411887-42411918	51.13	188.12	-1.87941	1.87941				chr14:42580322-42580354	4.89	54.49	-3.47809	3.47809
chr28:16369270-16369294	51.12	0	100	100				chr18:62733499-62733606	2.59	54.48	-4.3947	4.3947
chr31:1114240-1114278	51.12	0	100	100				chrX:81773268-81773434	100.05	54.44	0.877982	0.877982
chr24:42793034-42793059	51	120.7	-1.24286	1.24286				chr3:110609981-110610007	0	54.37	-100	100
chr14:52469101-52469221	50.98	11.58	2.1383	2.1383				chr7:4619331-4619379	7.43	54.33	-2.87031	2.87031
chr18:47735810-47735835	50.93	17.08	1.57621	1.57621				chr1:25056344-25056374	13.6	54.31	-1.99761	1.99761
chr8:92406378-92406404	50.87	0	100	100				chr23:43778127-43778151	24.11	54.28	-1.17079	1.17079
chr11:20038310-20038509	50.76	14.13	1.84493	1.84493				chr1:84639478-84639509	54.16	54.16	0	0
chr13:18992388-18992708	50.7	13.53	1.90582	1.90582				chr13:8811597-8811786	85.02	54.12	0.65164	0.65164
chr10:10457931-10458108	50.68	15.59	1.7008	1.7008				chrX:122939206-122939258	56.98	54.1	0.074827	0.074827
chrX:91179633-91179752	50.67	126.98	-1.3254	1.3254				chr12:15495324-15495354	9.03	54.1	-2.58283	2.58283
chr1:72612887-72612916	50.59	65.3	-0.368231	0.368231				chr27:17171628-17171653	0	54.08	-100	100
chr11:15045052-15045150	50.57	11.23	2.17092	2.17092				chr15:69205442-69205623	54.58	54.01	0.0151458	0.0151458
chr8:63706475-63706502	50.5	61.32	-0.280074	0.280074				chr5:4648203-4648238	11.06	54	-2.28761	2.28761
chrX:62517651-62517687	50.47	132.39	-1.3913	1.3913				chr14:16213507-16214346	9.87	54	-2.45184	2.45184
chr14:79106813-79106865	50.45	315.87	-2.6464	2.6464				chr1:77248292-77248315	4.57	54	-3.56269	3.56269
chr11:15043106-15043313	50.32	11.16	2.17279	2.17279				chr3:9462929-9462952	3.8	54	-3.82889	3.82889
chr29:30971576-30971607	50.29	84.91	-0.755663	0.755663				chr1:121638849-121638882	51.72	53.99	-0.0619699	0.0619699
chr1:133660243-133660272	50.28	0	100	100				chr10:54855884-54855965	31.83	53.99	-0.762305	0.762305
chr11:15044523-15044694	50.27	8.31	2.59678	2.59678				chr28:14000375-14000403	66.72	53.95	0.306496	0.306496
chr2:112783624-112783651	50.26	61.6	-0.29352	0.29352				chr22:29513410-29513436	0	53.93	-100	100
chr14:15731618-15731663	50.26	133.09	-1.40492	1.40492				chr14:65392130-65392155	1.46	53.88	-5.20571	5.20571
chr10:13665344-13665446	50.24	80.51	-0.680332	0.680332				chr15:54552336-54552372	0	53.86	-100	100
chr19:28172614-28172653	50.23	224.86	-2.16241	2.16241				chr9:21448265-21448289	0	53.8	-100	100
chr3:33283651-33283674	50.23	3	4.06551	4.06551				chr11:25922261-25922289	0	53.79	-100	100
chr25:24678576-24678599	50.23	0	100	100				chr10:15994406-15994519	24.72	53.76	-1.12085	1.12085
chr16:26721872-26721898	50.2	0	100	100				chr23:45064451-45064609	314.56	53.75	2.549	2.549
chr15:45495522-45495571	50.18	6.03	3.05688	3.05688				chr1:155791191-155791222	11.74	53.71	-2.19376	2.19376
chr4:78994450-78994475	50.16	130.11	-1.37512	1.37512				chrX:109133944-109133979	49.8	53.69	-0.108508	0.108508
chr1:119115466-119115722	50.16	11.38	2.14004	2.14004				chr3:70421746-70421778	12.47	53.68	-2.10592	2.10592
chr22:48991076-48991101	50.09	3.86	3.69785	3.69785				chr2:65735571-65735615	198.23	53.66	1.88526	1.88526
chr23:11726201-11726230	50.02	77.78	-0.636894	0.636894				chr11:20431608-20431742	75.73	53.65	0.497287	0.497287
chr5:75444149-75444174	50.02	53.62	-0.100266	0.100266				chr23:46254584-46254611	0	53.64	-100	100
chr14:93493972-93494251	49.97	7.58	2.72079	2.72079				chr17:39302860-39302886	51.56	53.63	-0.056788	0.056788
chr10:7163414-7163588	49.96	10.25	2.28515	2.28515				chr5:75444149-75444174	50.02	53.62	-0.100266	0.100266
chr18:60038941-60038974	49.91	126.53	-1.34208	1.34208				chr5:87412402-87412427	57.47	53.57	0.101384	0.101384
chr17:78424587-78428087	49.9	19.17	1.38019	1.38019				chr7:2717011-2717144	46.69	53.56	-0.198042	0.198042
chr11:51372314-51372459	49.89	15.68	1.66983	1.66983				chr6:32350639-32350664	0.35	53.5	-7.25604	7.25604
chr20:41537872-41537908	49.83	52.82	-0.0840697	0.0840697				chr1:153342098-153342137	9.57	53.48	-2.48241	2.48241
chr16:81886751-81886993	49.82	11.77	2.08161	2.08161				chr11:23079750-23079874	144	53.45	1.42981	1.42981
chr22:6473704-6473749	49.81	177.64	-1.83445	1.83445				chr25:26766842-26766874	9.53	53.36	-2.48521	2.48521
chrX:109133944-109133979	49.8	53.69	-0.108508	0.108508				chr2:69099757-69099791	530	53.32	3.31324	3.31324
chr21:20250475-20250528	49.79	167.98	-1.75436	1.75436				chr26:8699694-8699722	57.42	53.31	0.107147	0.107147
chr28:17426882-17426911	49.73	86.28	-0.79491	0.79491				chr8:24494804-24494828	99.36	53.28	0.899071	0.899071
chr15:91051244-91051299	49.72	13.82	1.84707	1.84707				chr4:12537162-12537200	0	53.26	-100	100
chr17:48492746-48492772	49.7	35.87	0.470468	0.470468				chr14:90107583-90107610	32.43	53.25	-0.715453	0.715453
chr2:29405922-29405949	49.69	0	100	100				chr15:6641587-6641616	13.68	53.22	-1.9599	1.9599
chr10:24437039-24437187	49.68	16.87	1.55821	1.55821				chr29:1547922-1547947	0.24	53.21	-7.79252	7.79252
chr18:50743160-50743232	49.67	49.5	0.00494622	0.00494622				chr4:48001162-48001188	0	53.15	-100	100
chr16:4486440-4486750	49.62	7.11	2.803	2.803				chr16:68695136-68695165	11.11	53.13	-2.25767	2.25767
chr10:50820261-50820286	49.61	5.54	3.16267	3.16267				chr21:2529406-2529533	307.77	53.12	2.53453	2.53453
chr10:5435553-5435650	49.54	10.87	2.18824	2.18824				chr3:39874867-39874896	17.59	53.12	-1.5945	1.5945
chr8:91227962-91227991	49.52	52.83	-0.0933461	0.0933461				chr22:10999731-10999769	236.34	53.04	2.15571	2.15571
chr10:10465278-10465839	49.46	13.77	1.84473	1.84473				chrX:123382882-123382950	59.51	53	0.16714	0.16714
chr10:32237102-32237125	49.46	19.5	1.34279	1.34279				chr1:64188110-64188133	36.53	53	-0.536911	0.536911
chr18:54960899-54960954	49.38	3.27	3.91656	3.91656				chr1:107100656-107100682	33.26	53	-0.672204	0.672204
chr17:34661300-34661326	49.37	11.88	2.0551	2.0551				chr5:49598859-49598883	5.87	53	-3.17456	3.17456
chr10:26217805-26218059	49.36	11.11	2.15148	2.15148				chr3:69175636-69175660	0	53	-100	100
chr3:111458741-111458774	49.33	55.58	-0.172101	0.172101				chr19:18740448-18740477	8.9	52.98	-2.57357	2.57357
chr6:67885315-67885364	49.27	2.94	4.06682	4.06682				chr15:90026292-90026392	0.53	52.97	-6.64304	6.64304
chr24:32134163-32134215	49.19	2.3	4.41866	4.41866				chr18:5093974-5094034	44.96	52.95	-0.235989	0.235989
chr11:26174283-26174403	49.17	4.92	3.32105	3.32105				chr27:39381925-39381949	6.21	52.84	-3.08897	3.08897
chr16:86030236-86030394	49.07	16.85	1.54209	1.54209				chr8:91227962-91227991	49.52	52.83	-0.0933461	0.0933461
chr18:79639990-79640016	49.06	87.61	-0.836548	0.836548				chr20:41537872-41537908	49.83	52.82	-0.0840697	0.0840697
chr16:53223421-53223446	49.02	22.38	1.13116	1.13116				chr27:17832655-17832680	0	52.73	-100	100
chr14:85606168-85606194	48.93	39.3	0.31619	0.31619				chr13:7612148-7612173	6.58	52.72	-3.00219	3.00219
chr11:35856066-35856151	48.91	13.45	1.86252	1.86252				chr11:32957043-32957069	31.76	52.7	-0.730592	0.730592
chr17:1296772-1296819	48.89	9.71	2.332	2.332				chr13:34529322-34529348	0.76	52.7	-6.11566	6.11566
chr12:32071519-32071661	48.87	14.4	1.76288	1.76288				chr19:38044968-38044993	64.07	52.69	0.28212	0.28212
chr18:35303091-35303116	48.79	8.38	2.54156	2.54156				chr26:7061118-7061143	18.98	52.69	-1.47305	1.47305
chr6:11745519-11745551	48.68	201	-2.04579	2.04579				chr28:39842722-39842749	0	52.68	-100	100
chr3:60250008-60250040	48.67	62.09	-0.351328	0.351328				chr22:49275985-49276523	95.39	52.63	0.857953	0.857953
chr16:1706010-1706039	48.62	3.88	3.64742	3.64742				chr18:25536293-25536338	1.19	52.63	-5.46685	5.46685
chr17:72801709-72801747	48.6	139.01	-1.51616	1.51616				chr12:1293803-1293834	0	52.62	-100	100
chr10:82214934-82214977	48.55	30.91	0.651398	0.651398				chr4:64646837-64646876	4.74	52.59	-3.47183	3.47183
chr10:24514390-24514708	48.49	20.21	1.26262	1.26262				chr7:1202020-1202185	64.4	52.54	0.293644	0.293644
chr12:11347061-11347287	48.49	11.08	2.12973	2.12973				chr11:19409316-19409347	1.78	52.53	-4.88319	4.88319
chr13:13635907-13636544	48.45	13.15	1.88143	1.88143				chr11:38978045-38978081	43.34	52.52	-0.277168	0.277168
chr1:167592475-167592505	48.41	102.58	-1.08337	1.08337				chr11:18492863-18492887	11.38	52.5	-2.20582	2.20582
chrX:48489279-48489317	48.39	295.64	-2.61106	2.61106				chr11:59803465-59803500	51.69	52.47	-0.0216076	0.0216076
chr16:45394314-45394345	48.39	17.81	1.44202	1.44202				chrX:87389269-87389299	82.89	52.44	0.66053	0.66053
chrUn:2669205-2669306	48.31	90.85	-0.911165	0.911165				chr1:161242522-161242680	208.34	52.35	1.99268	1.99268
chr15:26769427-26769569	48.27	39.86	0.276185	0.276185				chr6:8590206-8590237	7.56	52.34	-2.79146	2.79146
chr5:78212299-78212323	48.25	69.16	-0.519409	0.519409				chr2:84511077-84511101	0	52.34	-100	100
chr1:173787006-173787046	48.24	118.41	-1.29549	1.29549				chr21:39407288-39407318	53.92	52.33	0.0431822	0.0431822
chr13:32549018-32549108	48.22	9	2.42163	2.42163				chr10:34854981-34855017	22.71	52.27	-1.20266	1.20266
chr5:47284801-47284831	48.19	86.03	-0.836106	0.836106				chr22:39857788-39857815	0	52.25	-100	100
chr22:10073894-10073920	48.18	194.08	-2.01015	2.01015				chrM:15391-15630	10.91	52.22	-2.25895	2.25895
chr13:18986312-18986634	48.17	16.24	1.56858	1.56858				chr5:37070238-37070266	5.67	52.17	-3.2018	3.2018
chr13:30263683-30263755	48.13	10.93	2.13864	2.13864				chr4:90790751-90790781	11.49	52.1	-2.1809	2.1809
chr1:27519586-27519627	48.12	71.78	-0.576945	0.576945				chr27:37369922-37370861	6.6	52.02	-2.97853	2.97853
chr16:42937381-42937895	48.07	6.2	2.9548	2.9548				chr8:83363929-83363956	11.85	51.96	-2.13251	2.13251
chr15:81027457-81027487	48	23.73	1.01632	1.01632				chr3:46360840-46360868	0	51.93	-100	100
chr1:57854869-57854927	47.97	3.32	3.85288	3.85288				chr1:79735649-79735692	64.57	51.92	0.314574	0.314574
chr19:21521320-21521349	47.94	6.66	2.84764	2.84764				chr28:39294084-39294109	7.01	51.92	-2.8888	2.8888
chr10:26324910-26325207	47.93	8.08	2.5685	2.5685				chr4:105605461-105605485	0	51.92	-100	100
chr9:54324503-54324534	47.92	246.92	-2.36534	2.36534				chrUn:73990732-73997062	498.08	51.91	3.26229	3.26229
chr23:49301928-49301972	47.9	116.87	-1.28681	1.28681				chr31:3923233-3923263	0.64	51.85	-6.34013	6.34013
chr27:24788221-24788245	47.85	120	-1.32644	1.32644				chr5:8562987-8563023	0	51.81	-100	100
chr1:141713853-141713877	47.85	5.76	3.05438	3.05438				chr16:75745897-75745922	54.86	51.79	0.0830811	0.0830811
chr14:2842352-2842524	47.8	9.1	2.39307	2.39307				chr14:68581546-68581573	21.03	51.79	-1.30022	1.30022
chr19:40963740-40963768	47.78	287.8	-2.59059	2.59059				chr30:12524355-12524405	19.09	51.77	-1.4393	1.4393
chr7:3938707-3938894	47.74	152.8	-1.67837	1.67837				chrUn:59938834-59945256	505.34	51.73	3.28818	3.28818
chr2:8644744-8644775	47.71	105.59	-1.14611	1.14611				chr7:2711919-2712126	54.56	51.73	0.0768425	0.0768425
chr30:22587358-22587384	47.69	0	100	100				chr13:18996465-18996562	37.26	51.73	-0.473374	0.473374
chr15:81927469-81927600	47.5	9.96	2.25371	2.25371				chr28:16225740-16225795	0.33	51.73	-7.29239	7.29239
chr17:35805321-35805345	47.49	36.48	0.380518	0.380518				chr12:31041222-31041283	20.78	51.68	-1.31441	1.31441
chr18:81590063-81590173	47.49	8.38	2.5026	2.5026				chr11:36390750-36390787	86.62	51.58	0.747888	0.747888
chr6:37779356-37779385	47.41	1.6	4.88905	4.88905				chr16:71020519-71020548	42.59	51.57	-0.276017	0.276017
chr12:11350529-11350665	47.38	12.42	1.93161	1.93161				chr10:7251398-7251438	128.31	51.55	1.31559	1.31559
chr18:77680332-77680364	47.27	58.4	-0.305044	0.305044				chr1:130746747-130746793	79.87	51.53	0.632241	0.632241
chr10:33879222-33879250	47.26	21.28	1.15112	1.15112				chr12:13862863-13862922	14.92	51.41	-1.7848	1.7848
chr17:22365184-22365211	47.22	23.64	0.998168	0.998168				chrUn:74085998-74087322	524.75	51.4	3.35179	3.35179
chr22:2803328-2803364	47.22	0	100	100				chr3:66221416-66221440	9.19	51.4	-2.48363	2.48363
chr1:158211668-158211717	47.19	59.3	-0.329551	0.329551				chr1:151497479-151497507	17.22	51.39	-1.5774	1.5774
chr29:13106227-13106250	47.18	1	5.5601	5.5601				chr10:10243419-10243531	13.27	51.39	-1.95332	1.95332
chr8:67780984-67781012	47.16	0.82	5.8458	5.8458				chr14:71387422-71387450	78.51	51.38	0.61167	0.61167
chr10:14605554-14605775	47.14	19.4	1.2809	1.2809				chr16:54018802-54018827	22.5	51.38	-1.19128	1.19128
chr10:6628088-6628189	47.11	28.43	0.728619	0.728619				chrX:39343093-39343128	81.21	51.36	0.661012	0.661012
chr11:31512515-31513347	47.11	16.33	1.52851	1.52851				chr8:45808554-45808584	0	51.35	-100	100
chr10:15536714-15536745	47.11	0	100	100				chr3:113145674-113145698	9.16	51.28	-2.48498	2.48498
chr16:46403129-46403154	47.07	76.21	-0.695172	0.695172				chr16:59765360-59765389	33.48	51.27	-0.614815	0.614815
chr11:14795979-14796586	47.05	6.94	2.76119	2.76119				chr12:23075493-23075560	11.89	51.24	-2.10752	2.10752
chr11:59761077-59761262	47.04	26.8	0.811655	0.811655				chr12:4657118-4657159	42.53	51.2	-0.267663	0.267663
chr1:92666336-92666417	47.03	4.79	3.29548	3.29548				chr1:94053957-94053982	33.16	51.19	-0.626418	0.626418
chr14:52273523-52273667	47.02	11.34	2.05185	2.05185				chrUn:18618366-18620408	466.28	51.12	3.18924	3.18924
chr5:13686033-13686079	46.95	0.17	8.10945	8.10945				chr1:13026891-13026924	28.57	51.12	-0.839387	0.839387
chr14:44032361-44032558	46.91	16.3	1.52502	1.52502				chr12:7260204-7260264	0.02	51.11	-11.3194	11.3194
chr22:39483246-39483317	46.86	3.69	3.66666	3.66666				chr10:21581650-21581849	271.31	51.07	2.40939	2.40939
chr1:12997-13055	46.81	25.53	0.874623	0.874623				chr15:69463455-69463483	0	51.07	-100	100
chr28:32438273-32438297	46.8	178	-1.9273	1.9273				chr15:14176509-14176541	0	51.03	-100	100
chr1:133612404-133613640	46.8	11.29	2.05146	2.05146				chr1:170398666-170398694	57.24	51.02	0.165961	0.165961
chr22:19371571-19371595	46.79	69.2	-0.564572	0.564572				chr3:67545369-67545393	9.77	51.02	-2.38463	2.38463
chr18:58321375-58321406	46.77	8.16	2.51894	2.51894				chr1:159036486-159036509	196.34	51	1.94478	1.94478
chrX:27412720-27412749	46.75	0	100	100				chr28:44947959-44947983	5.11	51	-3.3191	3.3191
chr1:13314033-13314235	46.72	9.33	2.32409	2.32409				chr7:3464326-3465141	140.3	50.99	1.46023	1.46023
chr7:2717011-2717144	46.69	53.56	-0.198042	0.198042				chr18:71738929-71738959	22.81	50.97	-1.15998	1.15998
chr17:48827318-48827346	46.67	23.33	1.00031	1.00031				chr10:3198511-3198538	17.31	50.96	-1.55776	1.55776
chrX:42475294-42475402	46.65	3.14	3.89304	3.89304				chr3:24905753-24905810	59.3	50.91	0.220083	0.220083
chr11:24840103-24840289	46.63	6.85	2.76708	2.76708				chr10:21807329-21807367	43.13	50.89	-0.23869	0.23869
chr16:5851531-5851563	46.6	37.58	0.310365	0.310365				chr1:38524771-38524801	8.05	50.87	-2.65975	2.65975
chr11:51338259-51338678	46.56	7.59	2.61692	2.61692				chr25:17356384-17356409	13.38	50.85	-1.92617	1.92617
chr24:5404051-5404809	46.53	5.25	3.14777	3.14777				chr1:20737415-20737455	2.52	50.83	-4.33418	4.33418
[truncated: 17,259 more rows]
