# Supplementary material for: Stallion Sperm Transcriptome Comprises Functionally Coherent Coding and Regulatory RNAs as Revealed by Microarray Analysis and RNA-seq
Source: PLoS One. 2013 Feb 11;8(2):e56535. doi: 10.1371/journal.pone.0056535 (PMC3569414; doi:10.1371/journal.pone.0056535)
Supplement: Table S9 — Alignment and coverage statistics for RNA-seq reads in the horse genome. (XLSX) [file pone.0056535.s011.xlsx]

## Sheet: Sheet1
Table S9: Alignment and coverage statistics for RNA-seq reads in the horse genome
Sperm 1
	Calc Reads	Length	Covered Bases	Missing Bases	Reference Covered	Aligned Bases	Average Coverage
>chr10	292962	83980604	6713258	77267346	0.08	1.72848e+07	0.21
>chr11	286026	61308211	5170346	56137865	0.08	1.68756e+07	0.28
>chr12	120456	33091231	2814820	30276411	0.09	7.10695e+06	0.21
>chr13	292804	42578167	3957152	38621015	0.09	1.72755e+07	0.41
>chr14	182894	93904894	6245437	87659457	0.07	1.07908e+07	0.11
>chr15	195390	91571448	6419868	85151580	0.07	1.1528e+07	0.13
>chr16	157185	87365405	6088421	81276984	0.07	9.27395e+06	0.11
>chr17	88375	80757907	5150667	75607240	0.06	5.21417e+06	0.06
>chr18	114470	82527541	5492003	77035538	0.07	6.75374e+06	0.08
>chr19	74210	59975221	3979062	55996159	0.07	4.3784e+06	0.07
>chr1	7242622	185838109	13237790	172600319	0.07	4.27315e+08	2.3
>chr20	288562	64166202	5058236	59107966	0.08	1.70252e+07	0.27
>chr21	95473	57723302	4150832	53572470	0.07	5.63292e+06	0.1
>chr22	122174	49946797	3912601	46034196	0.08	7.20831e+06	0.14
>chr23	426084	55726280	4427831	51298449	0.08	2.5139e+07	0.45
>chr24	194107	46749900	3828385	42921515	0.08	1.14523e+07	0.24
>chr25	143893	39536964	3384599	36152365	0.09	8.48972e+06	0.21
>chr26	73949	41866177	3099226	38766951	0.07	4.363e+06	0.1
>chr27	68741	39960074	2915530	37044544	0.07	4.05578e+06	0.1
>chr28	200053	46177339	3589656	42587683	0.08	1.18032e+07	0.26
>chr29	160548	33672925	2618066	31054859	0.08	9.47234e+06	0.28
>chr30	44590	30062385	2351760	27710625	0.08	2.63085e+06	0.09
>chr31	153554	24984650	1908659	23075991	0.08	9.0597e+06	0.36
>chr3	1489367	119479920	9112777	110367143	0.08	8.78727e+07	0.74
>chr4	265575	108569075	8668735	99900340	0.08	1.56689e+07	0.14
>chr5	214758	99680356	8576572	91103784	0.09	1.26708e+07	0.13
>chr6	266517	84719076	7319404	77399672	0.09	1.57245e+07	0.19
>chr7	241274	98542428	9624475	88917953	0.1	1.42352e+07	0.14
>chr9	132053	83561422	7752046	75809376	0.09	7.79116e+06	0.09
>chrM	1506427	16660	16509	151	0.99	8.88792e+07	5334.89
>chrX	634477	124114077	15602696	108511381	0.13	3.74342e+07	0.3
>chr2	784769	120857687	9004318	111853369	0.07	4.63014e+07	0.38
>chr8	331611	94057673	8990143	85067530	0.1	1.95651e+07	0.21
>chrUn	21201926	117461955	28898843	88563112	0.25	1.25091e+09	10.65
Total	38087876	2484532062	220080723	2264451339		2.24719e+09
Sperm 2
	Calc Reads	Length	Covered Bases	Missing Bases	RefCovered	Aligned bases	Average coverage
>chr01	6996115	185838109	8449497	177388612	0.05	4.19767e+08	2.26
>chr02	389312	120857687	6018015	114839672	0.05	2.33587e+07	0.19
>chr03	2419979	119479920	6224299	113255621	0.05	1.45199e+08	1.22
>chr04	257840	108569075	5980957	102588118	0.06	1.54705e+07	0.14
>chr05	119830	99680356	5967474	93712882	0.06	7.18983e+06	0.07
>chr06	106691	84719076	5183164	79535912	0.06	6.40149e+06	0.08
>chr07	128519	98542428	6806588	91735840	0.07	7.71119e+06	0.08
>chr08	94989	94057673	6362956	87694717	0.07	5.69937e+06	0.06
>chr09	70305	83561422	5601356	77960066	0.07	4.21834e+06	0.05
>chr10	188771	83980604	4391552	79589052	0.05	1.13263e+07	0.13
>chr11	137599	61308211	3439649	57868562	0.06	8.25594e+06	0.13
>chr12	57970	33091231	1886434	31204797	0.06	3.47824e+06	0.11
>chr13	91036	42578167	2637097	39941070	0.06	5.46217e+06	0.13
>chr14	91955	93904894	4113999	89790895	0.04	5.51732e+06	0.06
>chr15	103491	91571448	4193086	87378362	0.05	6.20946e+06	0.07
>chr16	64888	87365405	4003918	83361487	0.05	3.89334e+06	0.04
>chr17	43905	80757907	3418338	77339569	0.04	2.63431e+06	0.03
>chr18	66464	82527541	3662333	78865208	0.04	3.9879e+06	0.05
>chr19	37005	59975221	2668341	57306880	0.04	2.22032e+06	0.04
>chr20	140365	64166202	3401384	60764818	0.05	8.42193e+06	0.13
>chr21	42311	57723302	2825257	54898045	0.05	2.5387e+06	0.04
>chr22	50909	49946797	2605752	47341045	0.05	3.05458e+06	0.06
>chr23	97818	55726280	2942023	52784257	0.05	5.86911e+06	0.11
>chr24	177841	46749900	2577303	44172597	0.06	1.06705e+07	0.23
>chr25	69230	39536964	2301819	37235145	0.06	4.15385e+06	0.11
>chr26	38667	41866177	2165604	39700573	0.05	2.32007e+06	0.06
>chr27	43224	39960074	1965863	37994211	0.05	2.59346e+06	0.06
>chr28	135629	46177339	2468323	43709016	0.05	8.13775e+06	0.18
>chr29	133318	33672925	1762373	31910552	0.05	7.99911e+06	0.24
>chr30	20937	30062385	1628681	28433704	0.05	1.25626e+06	0.04
>chr31	75082	24984650	1335154	23649496	0.05	4.50495e+06	0.18
>chrM	1103087	16660	16600	60	1	6.61852e+07	3972.7
>chrUn	16106426	117461955	23322550	94139405	0.2	9.66386e+08	8.23
>chrX	560048	124114077	11886150	112227927	0.1	3.36029e+07	0.27
Total	30261556	2484532062	154213889	2330318173		1.81569e+09
